# Supplementary material for: Dawn of diverse shelled and carbonaceous animal microfossils at ~ 571 Ma
Source: Sci Rep. 2024 Jun 28;14:14916. doi: 10.1038/s41598-024-65671-4 (PMC11213954; doi:10.1038/s41598-024-65671-4)
Supplement: Supplementary file 3 — Supplementary Information. [file 41598_2024_65671_MOESM3_ESM.xlsx]

## Sheet: Contents
Supplementary data for "Dawn of diverse shelled and carbonaceous animal microfossils at ~571 Ma"
Table of contents:
Carbonate geochronology
1. LA-ICP-MS processing parameters for in situ carbonate U-Pb geochronology
2. U-Pb data, isochrons and images of analyzed carbonate phases
3. U-Pb data for carbonate standards
4. Accuracy control for carbonate geochronology
Microfossil data
5. Microfossil measurements distributed by morphotype
6. Distribution of measured morphotypes along the studied successions

## Sheet: 1
Laboratory and sample preparation
Laboratory name						Institute of Geochemistry and Petrology, Department of Earth Sciences, ETH Zurich
Sample type/mineral phases						Carbonates, mostly dolomites
Sample preparation						Polished thick sections of ~140 µm-thickness
Imaging						VHX-6000 Keyence microscope system and
Laser ablation system
Make, model and type						ASI (Resonetics) RESOlution S155
Ablation cell and volume						Laurin Technic, two-volume cell, effective volume ca. 1cm3
Laser wavelengt (nm)						193 nm
Pulse width (ns)						25 ns
Fluence (J cm-2)						~2 Jcm-2
Repetition rate (Hz)						5 Hz
Ablation duration						40 s
			Surface cleaning							10 pulses
Ablation pit depth/ablation rate						25 µm/ ~120 nm/pulse
Sampling mode/pattern						Static spot ablation
Carrier gas						100 % He in the ablation funnel, Ar-make up gas combined in cell above ablation in funnel
Cell carrier gas (L min-1)						0.25 or 0.5 L min-1
ICP-MS instrument
Make, model and type						Thermo Element XR, Sector-field single collector ICP-MS , with high-capacity interface pump
Sample introduction						Ablated aerosol direct
RF power (W)						1350-1550 W (optimised daily)
Make-up gas flow						0.90-1.25 L min-1 Ar (optimised daily) 2 mL min-1 N2
Detection system						Triple (pulse-counting, analogue, Faraday) cross-calibrated daily with U 238, fixed analogue counting factor (ACF) value, all isotopes usually in pulse-counting only (<5 Mcps)
Masses measured (amu)						202, 204, 206, 207, 208, 232, 235, 238
Integration time per peak/dwell times (ms)						11 ms (all masses) except: 206, 207/50 ms
Total integration time per output data point (s)						0.184 s
Sensitivy/efficiency (%, element)						~1% U
Dead time (ns)						25
Typical oxide rate (ThO/Th)						0.0018
Typical doubly charged rate (Ba++ / Ba +)						0.035
Data processing
Gas blank						20 s
Calibration strategy						NIST-614 glass standard as primary reference material for drift and Pb-Pb ratios; WC-1 carbonate standard for matrix matching of 206Pb/238U; ASH-15-D, JT, and AUG-B6 as secondary reference materials for accuracy control
Reference material information						NIST-614 (concentration data: Jochum et al., 2011; Pb isotopes: Baker et al., 2004); WC-1 (Roberts et al., 2017); ASH-15-D (Nuriel et al., 2020); JT (Guillong et al., 2020); AUG-B6 (Pagel et al., 2018)
Data processing package used						Iolite 4.8, VisualAge for integration, interval selection and gas blank correction only. In-house spreadsheet data processing. IsoplotR (Vermeesch, 2018) for isochrons, intercept ages and initial Pb compositions
Mass discrimination						Normalised to reference material (sample standard bracketing)
Common-Pb correction, composition and uncertainty						None applied; ages calculated from regressions in Tera-Wasserburg concodia plots
Uncertainty level and propagation						Intercept ages are quoted at 2s absolute; propagation is by quadratic addition. Counting statistics propagation uncertainty are propagated to the 207Pb/206Pb ratio, together with the uncertainty of the RM value and the uncertainty of repeated measurements. The uncertainty value for lower-intercept isochron ages includes uncertainties from the RM and a systematic uncertainties, estimated to be 2.5…

## Sheet: 2
Date	Sample	Final Data (WC-1 corrected)
dd/mm/yyyy		corr 238/206	1SE prop	ROM 207/206 corr	1SE	err corr
	3FR-19-35
2022-08-29	3FR-19-35_AREA-2E UPPER ZONE-1	5.19873	0.110032	0.413116	0.00471714	-0.0522296
2022-08-29	3FR-19-35_AREA-2E UPPER ZONE-2	5.22716	0.123396	0.421498	0.00871326	-0.490127
2022-08-29	3FR-19-35_AREA-2E UPPER ZONE-3	4.12009	0.0915482	0.488364	0.00604696	-0.329888
2022-08-29	3FR-19-35_AREA-2E UPPER ZONE-4	5.31605	0.112705	0.413136	0.00516498	-0.13212
2022-08-29	3FR-19-35_AREA-2E UPPER ZONE-5	5.12056	0.103875	0.422793	0.00452687	-0.0461832
2022-08-29	3FR-19-35_AREA-2E UPPER ZONE-6	5.52721	0.11947	0.39397	0.00449789	-0.228533
2022-08-29	3FR-19-35_AREA-2E UPPER ZONE-7	4.7295	0.102112	0.455251	0.00568049	-0.196126
2022-08-29	3FR-19-35_AREA-2E UPPER ZONE-8	4.08504	0.0837387	0.492681	0.00503184	-0.1286
2022-08-29	3FR-19-35_AREA-2E UPPER ZONE-9	7.01935	0.148079	0.319268	0.00398651	-0.0375549
2022-08-29	3FR-19-35_AREA-2E UPPER ZONE-10	7.0178	0.171989	0.302917	0.00813537	-0.778603
2022-08-29	3FR-19-35_AREA-2E UPPER ZONE-11	4.173	0.0939626	0.489564	0.0155038	-0.340516
2022-08-29	3FR-19-35_AREA-2E UPPER ZONE-12	4.91525	0.100184	0.433757	0.00640652	0.084914
2022-08-29	3FR-19-35_AREA-2E UPPER ZONE-13	5.13873	0.109687	0.4082	0.0050237	-0.408162
2022-08-29	3FR-19-35_AREA-2E UPPER ZONE-14	5.24213	0.106855	0.418022	0.00620637	0.172401
2022-08-29	3FR-19-35_AREA-2E UPPER ZONE-15	4.01339	0.0808875	0.480064	0.00499212	0.460632
2022-08-29	3FR-19-35_AREA-2E UPPER ZONE-16	4.05405	0.159494	0.474434	0.0182618	-0.82599
2022-08-29	3FR-19-35_AREA-2E UPPER ZONE-17	7.86495	0.171993	0.248786	0.00382059	-0.45397
2022-08-29	3FR-19-35_AREA-2E UPPER ZONE-18	7.08952	0.142585	0.300785	0.00353077	-0.0103775
2022-08-29	3FR-19-35_AREA-2E UPPER ZONE-19	5.006	0.131182	0.423587	0.0103288	-0.594163
2022-08-29	3FR-19-35_AREA-2E UPPER ZONE-20	6.47318	0.130359	0.328696	0.00423305	-0.134354
2022-08-29	3FR-19-35_AREA-2E UPPER ZONE-21	4.23687	0.0881464	0.502636	0.00495086	0.194794
2022-08-29	3FR-19-35_AREA-2E UPPER ZONE-22	3.50779	0.0831161	0.537528	0.00733462	-0.298281
2022-08-29	3FR-19-35_AREA-2E UPPER ZONE-23	5.66962	0.11312	0.389203	0.00438961	0.259692
2022-08-29	3FR-19-35_AREA-2E UPPER ZONE-24	4.38763	0.0910659	0.440508	0.00505369	-0.0961582
2022-08-29	3FR-19-35_AREA-2E UPPER ZONE-25	4.38882	0.103102	0.464577	0.00618952	-0.426541
2022-08-29	3FR-19-35_AREA-2E UPPER ZONE-26	3.61801	0.0726514	0.514766	0.00536211	0.289355
2022-08-29	3FR-19-35_AREA-2E UPPER ZONE-27	3.83392	0.0825385	0.495723	0.00569622	-0.146589
2022-08-29	3FR-19-35_AREA-2E UPPER ZONE-28	4.45555	0.0963435	0.454475	0.00683006	-0.0695006
2022-08-29	3FR-19-35_AREA-2E UPPER ZONE-29	4.35365	0.0889062	0.469256	0.00518365	0.0891121
2022-08-29	3FR-19-35_AREA-2E UPPER ZONE-30	4.67798	0.125499	0.423774	0.0134455	-0.586914
2022-08-29	3FR-19-35_AREA-2E UPPER ZONE-31	7.02884	0.141072	0.303356	0.00366992	0.166342
2022-08-29	3FR-19-35_AREA-2E UPPER ZONE-32	6.45069	0.126964	0.324763	0.00288448	0.2537
2022-08-29	3FR-19-35_AREA-2E UPPER ZONE-33	3.93806	0.0797053	0.477184	0.00596168	0.0920793
2022-08-29	3FR-19-35_AREA-2E UPPER ZONE-34	3.78514	0.0752236	0.504603	0.00532204	0.214201
2022-08-29	3FR-19-35_AREA-2E UPPER ZONE-35	3.94725	0.0818309	0.466528	0.00902486	0.0218161
2022-08-29	3FR-19-35_AREA-2E UPPER ZONE-36	6.87285	0.204947	0.330378	0.019617	-0.828783
2022-08-29	3FR-19-35_AREA-2E UPPER ZONE-37	4.55673	0.0935849	0.451208	0.00514418	0.0275852
2022-08-29	3FR-19-35_AREA-2E UPPER ZONE-38	3.00035	0.0667151	0.541805	0.00630847	0.0222916
2022-08-29	3FR-19-35_AREA-2E UPPER ZONE-39	3.83974	0.0787553	0.48756	0.00523209	0.217168
2022-08-29	3FR-19-35_AREA-2E UPPER ZONE-40	5.14494	0.102377	0.406932	0.00419269	0.346742
	3FR-19-35
2022-08-29	3FR-19-35_AREA-2E-38-1	5.46967	0.108638	0.412981	0.00503667	0.106701
2022-08-29	3FR-19-35_AREA-2E-38-2	3.2923	0.0768054	0.544262	0.00457765	-0.150265
2022-08-29	3FR-19-35_AREA-2E-38-3	5.68411	0.114707	0.399039	0.00401511	0.14462
2022-08-29	3FR-19-35_AREA-2E-38-4	2.51466	0.05231	0.595909	0.00534683	0.0722965
2022-08-29	3FR-19-35_AREA-2E-38-5	4.17873	0.0837656	0.502203	0.00425798	0.0531432
2022-08-29	3FR-19-35_AREA-2E-38-6	3.46691	0.0820417	0.528452	0.0070147	-0.447678
2022-08-29	3FR-19-35_AREA-2E-38-7	5.54698	0.111759	0.41502	0.00949237	0.000455096
2022-08-29	3FR-19-35_AREA-2E-38-8	4.3035	0.0867317	0.493326	0.0044892	0.0802991
2022-08-29	3FR-19-35_AREA-2E-38-9	4.40592	0.0892657	0.481682	0.00377742	0.0635101
2022-08-29	3FR-19-35_AREA-2E-38-10	3.94091	0.0839958	0.511799	0.00707453	-0.290706
2022-08-29	3FR-19-35_AREA-2E-38-11	5.13489	0.100269	0.454548	0.00310388	0.304454
2022-08-29	3FR-19-35_AREA-2E-38-12	4.00744	0.0820504	0.503062	0.00549905	0.123936
2022-08-29	3FR-19-35_AREA-2E-38-13	2.66574	0.0541423	0.601396	0.00554736	0.146742
2022-08-29	3FR-19-35_AREA-2E-38-14	4.87456	0.0984471	0.456339	0.005678	-0.0487319
2022-08-29	3FR-19-35_AREA-2E-38-15	3.53685	0.0759604	0.544029	0.00475289	0.0539084
2022-08-29	3FR-19-35_AREA-2E-38-16	3.1976	0.0720541	0.567728	0.00816178	-0.218286
2022-08-29	3FR-19-35_AREA-2E-38-17	3.24048	0.0662686	0.563381	0.00510436	0.108537
2022-08-29	3FR-19-35_AREA-2E-38-18	3.81552	0.0763093	0.52953	0.00716419	0.172228
2022-08-29	3FR-19-35_AREA-2E-38-19	2.4384	0.0495288	0.616731	0.00576702	0.24685
2022-08-29	3FR-19-35_AREA-2E-38-20	2.33042	0.0487017	0.612419	0.0053778	0.301356
2022-08-29	3FR-19-35_AREA-2E-38-21	2.51411	0.0511873	0.616775	0.00799074	-0.100188
2022-08-29	3FR-19-35_AREA-2E-38-22	2.04745	0.0428904	0.650135	0.00574052	-0.0368721
2022-08-29	3FR-19-35_AREA-2E-38-23	2.29546	0.045386	0.637657	0.00620945	0.233504
2022-08-29	3FR-19-35_AREA-2E-38-24	2.30384	0.0484845	0.616123	0.00633326	-0.0389014
2022-08-29	3FR-19-35_AREA-2E-38-25	2.60941	0.0530432	0.589834	0.00522972	0.114195
2022-08-29	3FR-19-35_AREA-2E-38-26	2.79674	0.0588593	0.594923	0.00574477	-0.230394
2022-08-29	3FR-19-35_AREA-2E-38-27	2.84737	0.059873	0.597506	0.00502274	0.0910873
2022-08-29	3FR-19-35_AREA-2E-38-28	2.54334	0.059063	0.591921	0.00622534	-0.255675
2022-08-29	3FR-19-35_AREA-2E-38-29	4.56504	0.0939992	0.473526	0.00451655	-0.097631
2022-08-29	3FR-19-35_AREA-2E-38-30	3.64629	0.0723854	0.5276	0.0046107	0.329473
2022-08-29	3FR-19-35_AREA-2E-38-31	3.35467	0.0694138	0.54599	0.00421228	0.231954
2022-08-29	3FR-19-35_AREA-2E-38-32	3.43024	0.0746903	0.53679	0.00431255	-0.2601
2022-08-29	3FR-19-35_AREA-2E-38-33	3.56535	0.0741223	0.535245	0.00461397	-0.298093
2022-08-29	3FR-19-35_AREA-2E-38-34	3.03121	0.0628628	0.565151	0.00713285	-0.0363267
2022-08-29	3FR-19-35_AREA-2E-38-35	5.61787	0.121076	0.38764	0.00638715	-0.615991
2022-08-29	3FR-19-35_AREA-2E-38-36	2.98787	0.0631649	0.573168	0.00736195	0.14351
2022-08-29	3FR-19-35_AREA-2E-38-37	4.10172	0.0968085	0.502397	0.00558534	-0.253745
2022-08-29	3FR-19-35_AREA-2E-38-38	2.97087	0.0632643	0.572315	0.00560799	-0.132916
2022-08-29	3FR-19-35_AREA-2E-38-39	4.48245	0.0901226	0.477665	0.00490695	0.17328
2022-08-29	3FR-19-35_AREA-2E-38-40	3.15421	0.0638376	0.562296	0.00627989	0.328723
	3FR-19-35
2022-08-29	3FR-19-35_AREA-2A-31-1	3.48139	0.0767216	0.535881	0.00940062	0.0683125
2022-08-29	3FR-19-35_AREA-2A-31-2	2.61773	0.0559739	0.590945	0.00948704	0.132269
2022-08-29	3FR-19-35_AREA-2A-31-3	6.91186	0.148428	0.333491	0.00587676	0.153616
2022-08-29	3FR-19-35_AREA-2A-31-4	4.0619	0.0865334	0.523073	0.00756105	0.224808
2022-08-29	3FR-19-35_AREA-2A-31-5	2.56554	0.0579709	0.586057	0.00891679	0.0601036
2022-08-29	3FR-19-35_AREA-2A-31-6	6.08593	0.128867	0.384952	0.00670237	0.268556
2022-08-29	3FR-19-35_AREA-2A-31-7	2.75602	0.0605897	0.594494	0.00775767	0.26144
2022-08-29	3FR-19-35_AREA-2A-31-8	0.69783	0.0298932	0.756842	0.0208182	0.239647
2022-08-29	3FR-19-35_AREA-2A-31-9	0.317045	0.0192209	0.838138	0.0338015	0.224747
2022-08-29	3FR-19-35_AREA-2A-31-10	0.702881	0.0372738	0.809644	0.0366173	0.364317
2022-08-29	3FR-19-35_AREA-2A-31-11	0.705926	0.0608888	0.763984	0.0279648	0.0179333
2022-08-29	3FR-19-35_AREA-2A-31-12	0.211165	0.0131864	0.81474	0.030164	0.263522
2022-08-29	3FR-19-35_AREA-2A-31-13	0.192924	0.0118901	0.803975	0.0318485	0.0550548
2022-08-29	3FR-19-35_AREA-2A-31-14	0.436104	0.0324847	0.726457	0.0843475	0.131496
2022-08-29	3FR-19-35_AREA-2A-31-15	0.435598	0.0262216	0.818452	0.0359505	0.264934
2022-08-29	3FR-19-35_AREA-2A-31-16	0.336068	0.0202902	0.851676	0.0367574	0.31126
2022-08-29	3FR-19-35_AREA-2A-31-17	0.28647	0.0177712	0.790861	0.0326361	0.373819
2022-08-29	3FR-19-35_AREA-2A-31-18	0.971522	0.0573231	0.750324	0.0406062	0.447028
2022-08-29	3FR-19-35_AREA-2A-31-19	0.243958	0.0141415	0.781721	0.0286725	0.285667
2022-08-29	3FR-19-35_AREA-2A-31-20	0.146159	0.00819182	0.79707	0.0309517	-0.00388323
2022-08-29	3FR-19-35_AREA-2A-31-21	0.699824	0.0211032	0.723894	0.0141567	0.266326
2022-08-29	3FR-19-35_AREA-2A-31-22	0.421113	0.0196334	0.768716	0.0308164	0.335673
2022-08-29	3FR-19-35_AREA-2A-31-23	0.321522	0.0184603	0.789461	0.0313044	0.205706
2022-08-29	3FR-19-35_AREA-2A-31-24	1.06059	0.054965	0.76463	0.023819	0.20407
2022-08-29	3FR-19-35_AREA-2A-31-25	0.307734	0.0203299	0.799776	0.0315369	0.325215
2022-08-29	3FR-19-35_AREA-2A-31-26	0.255962	0.0151804	0.827581	0.0350047	0.301532
2022-08-29	3FR-19-35_AREA-2A-31-27	0.391635	0.0184032	0.757268	0.0232299	0.187139
2022-08-29	3FR-19-35_AREA-2A-31-28	0.333018	0.0181174	0.895304	0.0374131	0.273491
2022-08-29	3FR-19-35_AREA-2A-31-29	0.456451	0.0198194	0.746369	0.0216989	0.269051
2022-08-29	3FR-19-35_AREA-2A-31-30	0.535861	0.017166	0.732357	0.0166559	0.181334
2022-08-29	3FR-19-35_AREA-2A-31-31	0.271191	0.0145422	0.819283	0.030813	0.0634162
2022-08-29	3FR-19-35_AREA-2A-31-32	3.97672	0.0897135	0.529766	0.00903957	0.167614
2022-08-29	3FR-19-35_AREA-2A-31-33	4.52839	0.10116	0.475138	0.00876122	0.306628
2022-08-29	3FR-19-35_AREA-2A-31-34	1.09079	0.0619968	0.711691	0.0524507	0.128703
2022-08-29	3FR-19-35_AREA-2A-31-35	3.38398	0.0774888	0.595091	0.00938221	0.206966
2022-08-29	3FR-19-35_AREA-2A-31-36	0.655519	0.0238944	0.742593	0.0157773	0.228302
2022-08-29	3FR-19-35_AREA-2A-31-37	1.44755	0.0377671	0.692992	0.0145306	0.13951
2022-08-29	3FR-19-35_AREA-2A-31-38	2.01013	0.0445331	0.65516	0.0123049	0.186144
2022-08-29	3FR-19-35_AREA-2A-31-39	1.78356	0.0409534	0.652042	0.0114506	0.427234
2022-08-29	3FR-19-35_AREA-2A-31-40	4.87982	0.1174	0.495856	0.0117708	0.0770566
	3FR-14-35
2022-09-30	3FR-14-35_AREA-2A-31_New-1	0.465034	0.0280802	0.740547	0.0255941	-0.0190329
2022-09-30	3FR-14-35_AREA-2A-31_New-2	0.821859	0.0491575	0.777008	0.0332664	0.439999
2022-09-30	3FR-14-35_AREA-2A-31_New-3	0.735403	0.0499421	0.694026	0.0341846	0.453349
2022-09-30	3FR-14-35_AREA-2A-31_New-4	0.503941	0.021415	0.751355	0.0277238	0.192504
2022-09-30	3FR-14-35_AREA-2A-31_New-5	0.182037	0.0129897	0.750358	0.0231195	0.299998
2022-09-30	3FR-14-35_AREA-2A-31_New-6	0.40042	0.0302906	0.774436	0.0466379	0.189268
2022-09-30	3FR-14-35_AREA-2A-31_New-7	0.766978	0.06344	0.74988	0.0487398	0.51439
2022-09-30	3FR-14-35_AREA-2A-31_New-8	0.519785	0.0263241	0.786779	0.0325638	0.524046
2022-09-30	3FR-14-35_AREA-2A-31_New-9	0.515112	0.0270428	0.765707	0.0308927	0.273915
2022-09-30	3FR-14-35_AREA-2A-31_New-10	0.783452	0.0440228	0.721847	0.0307666	0.504222
2022-09-30	3FR-14-35_AREA-2A-31_New-11	1.00957	0.050779	0.742782	0.0394039	0.116985
2022-09-30	3FR-14-35_AREA-2A-31_New-12	2.34729	0.125624	0.634183	0.0358262	-0.411969
2022-09-30	3FR-14-35_AREA-2A-31_New-13	0.880532	0.0319478	0.721199	0.0291791	0.343417
2022-09-30	3FR-14-35_AREA-2A-31_New-14	0.696104	0.0401748	0.714603	0.048843	0.14906
2022-09-30	3FR-14-35_AREA-2A-31_New-15	1.68185	0.0446825	0.703275	0.0178416	0.223889
2022-09-30	3FR-14-35_AREA-2A-31_New-16	0.507642	0.021467	0.78051	0.0280421	0.28336
2022-09-30	3FR-14-35_AREA-2A-31_New-17	1.12377	0.0492623	0.673078	0.0365976	0.343915
2022-09-30	3FR-14-35_AREA-2A-31_New-18	1.66617	0.0543983	0.676193	0.0201009	0.153669
2022-09-30	3FR-14-35_AREA-2A-31_New-19	3.98168	0.0906837	0.514614	0.00948951	0.112545
2022-09-30	3FR-14-35_AREA-2A-31_New-20	4.42821	0.107474	0.483418	0.0122513	0.000749295
2022-09-30	3FR-14-35_AREA-2A-31_New-21	4.98353	0.133078	0.449153	0.0175398	-0.272349
2022-09-30	3FR-14-35_AREA-2A-31_New-22	7.02269	0.142531	0.321954	0.00525626	0.211433
2022-09-30	3FR-14-35_AREA-2A-31_New-23	6.98189	0.146171	0.33082	0.0069859	0.115126
2022-09-30	3FR-14-35_AREA-2A-31_New-23-1	0.838337	0.0413945	0.757917	0.0270026	0.441449
2022-09-30	3FR-14-35_AREA-2A-31_New-23-2	9.71859	0.414398	0.0741146	0.00874594	0.155431
2022-09-30	3FR-14-35_AREA-2A-31_New-24	1.55157	0.146202	0.533355	0.0512286	-0.115469
2022-09-30	3FR-14-35_AREA-2A-31_New-25	0.406756	0.0248102	0.707419	0.0295973	0.169672
2022-09-30	3FR-14-35_AREA-2A-31_New-26	1.01719	0.0435997	0.69703	0.0394732	0.107997
2022-09-30	3FR-14-35_AREA-2A-31_New-27	1.24466	0.0465068	0.740851	0.0255813	0.321075
2022-09-30	3FR-14-35_AREA-2A-31_New-28	0.910221	0.0412598	0.712424	0.0227018	0.349805
2022-09-30	3FR-14-35_AREA-2A-31_New-29	0.738586	0.0327992	0.704034	0.0285221	0.120665
2022-09-30	3FR-14-35_AREA-2A-31_New-30	0.25539	0.0169444	0.806256	0.0405362	0.100214
2022-09-30	3FR-14-35_AREA-2A-31_New-31	1.34024	0.0693673	0.736755	0.0270956	0.401404
2022-09-30	3FR-14-35_AREA-2A-31_New-32	0.797209	0.0566237	0.747303	0.0319389	0.358686
2022-09-30	3FR-14-35_AREA-2A-31_New-33	0.76057	0.0604942	0.70419	0.0361863	0.23241
2022-09-30	3FR-14-35_AREA-2A-31_New-34	0.950155	0.0364833	0.720047	0.0272881	0.496799
2022-09-30	3FR-14-35_AREA-2A-31_New-35	1.25997	0.0585515	0.69274	0.0241027	0.123867
2022-09-30	3FR-14-35_AREA-2A-31_New-36	1.19155	0.0370287	0.700034	0.024552	0.320966
2022-09-30	3FR-14-35_AREA-2A-31_New-37	1.97406	0.0755896	0.657361	0.0280194	0.185153
2022-09-30	3FR-14-35_AREA-2A-31_New-38	0.315164	0.0220543	0.773202	0.0281774	0.172937
2022-09-30	3FR-14-35_AREA-2A-31_New-39	1.07283	0.0514865	0.732015	0.0238517	0.26998
	3FR-14-35
2022-09-30	3FR-14-35_AREA-3E-38_New-1	3.96176	0.0936255	0.499818	0.0079117	-0.281209
2022-09-30	3FR-14-35_AREA-3E-38_New-2	3.63864	0.0713285	0.527733	0.00449059	-0.0487131
2022-09-30	3FR-14-35_AREA-3E-38_New-3	3.95984	0.0800085	0.510966	0.00525518	0.16968
2022-09-30	3FR-14-35_AREA-3E-38_New-4	3.47241	0.0670359	0.537162	0.00738126	0.00872577
2022-09-30	3FR-14-35_AREA-3E-38_New-5	3.73223	0.0730701	0.525016	0.00714625	0.221027
2022-09-30	3FR-14-35_AREA-3E-38_New-6	2.48592	0.0495441	0.61982	0.0156453	0.00643863
2022-09-30	3FR-14-35_AREA-3E-38_New-7	2.71998	0.0535887	0.599566	0.00754704	0.315567
2022-09-30	3FR-14-35_AREA-3E-38_New-8	2.79092	0.0628707	0.580558	0.0146678	-0.0381362
2022-09-30	3FR-14-35_AREA-3E-38_New-9	3.24705	0.0615735	0.556904	0.00689093	0.417455
2022-09-30	3FR-14-35_AREA-3E-38_New-10	4.33017	0.0934362	0.483288	0.00887741	0.036148
2022-09-30	3FR-14-35_AREA-3E-38_New-11	3.31601	0.0814161	0.53478	0.00676207	0.0344183
2022-09-30	3FR-14-35_AREA-3E-38_New-12	3.3136	0.0679785	0.550798	0.00813832	0.208213
2022-09-30	3FR-14-35_AREA-3E-38_New-13	2.8215	0.054461	0.596607	0.00880302	0.0857199
2022-09-30	3FR-14-35_AREA-3E-38_New-14	2.89078	0.0581483	0.57956	0.0102783	0.118052
2022-09-30	3FR-14-35_AREA-3E-38_New-14-1	3.30211	0.0703495	0.574738	0.00702925	-0.0217641
2022-09-30	3FR-14-35_AREA-3E-38_New-15	4.61419	0.240272	0.42515	0.0261497	-0.673305
2022-09-30	3FR-14-35_AREA-3E-38_New-16	3.8209	0.0891573	0.521761	0.00662503	-0.00950614
2022-09-30	3FR-14-35_AREA-3E-38_New-17	3.22016	0.0673372	0.548545	0.00711436	0.276032
2022-09-30	3FR-14-35_AREA-3E-38_New-18	5.01952	0.0968348	0.442117	0.00513525	0.36526
2022-09-30	3FR-14-35_AREA-3E-38_New-19	4.3999	0.0840946	0.484693	0.0053654	0.202046
2022-09-30	3FR-14-35_AREA-3E-38_New-20	2.0829	0.0434549	0.644154	0.00635182	0.16544
2022-09-30	3FR-14-35_AREA-3E-38_New-21	2.31204	0.0511981	0.622209	0.00938044	-0.177169
2022-09-30	3FR-14-35_AREA-3E-38_New-22	2.60025	0.0517753	0.594589	0.00857486	0.212437
2022-09-30	3FR-14-35_AREA-3E-38_New-23	3.61468	0.0735488	0.525203	0.00702251	0.133118
2022-09-30	3FR-14-35_AREA-3E-38_New-24	2.82804	0.0567095	0.594122	0.00787908	0.149304
2022-09-30	3FR-14-35_AREA-3E-38_New-25	2.49229	0.0500496	0.60967	0.00636166	0.000768245
2022-09-30	3FR-14-35_AREA-3E-38_New-26	2.67858	0.0513015	0.598591	0.00467286	0.201512
2022-09-30	3FR-14-35_AREA-3E-38_New-27	2.41881	0.0480401	0.603928	0.0053016	0.188316
2022-09-30	3FR-14-35_AREA-3E-38_New-28	3.96708	0.0807353	0.500639	0.00641955	0.00491295
2022-09-30	3FR-14-35_AREA-3E-38_New-29	3.81849	0.0725478	0.523105	0.00504381	0.147756
2022-09-30	3FR-14-35_AREA-3E-38_New-30	5.67822	0.115395	0.401266	0.00601774	0.0519655
2022-09-30	3FR-14-35_AREA-3E-38_New-31	5.29788	0.11342	0.416639	0.00928555	-0.105208
2022-09-30	3FR-14-35_AREA-3E-38_New-32	6.26793	0.122617	0.371637	0.00426841	0.125099
2022-09-30	3FR-14-35_AREA-3E-38_New-33	5.06812	0.102463	0.454605	0.00578136	-0.173773
2022-09-30	3FR-14-35_AREA-3E-38_New-34	4.31207	0.0850256	0.488693	0.00526888	0.061868
2022-09-30	3FR-14-35_AREA-3E-38_New-35	3.31582	0.0680758	0.557805	0.00701516	0.0531718
2022-09-30	3FR-14-35_AREA-3E-38_New-36	2.31501	0.0458133	0.62615	0.00677639	0.437669
2022-09-30	3FR-14-35_AREA-3E-38_New-37	4.42089	0.0892449	0.484876	0.00659595	0.376976
2022-09-30	3FR-14-35_AREA-3E-38_New-38	2.43852	0.0509824	0.604301	0.00613682	0.132681
2022-09-30	3FR-14-35_AREA-3E-38_New-39	4.03974	0.0878934	0.521272	0.00801899	-0.0309027
2022-09-30	3FR-14-35_AREA-3E-38_New-40	2.76978	0.0562509	0.57576	0.00818466	0.0192288
	3FR-19-43
2022-10-28	3FR-19-43-AREA-B1 to B3-1	3.26902	0.0637392	0.5733	0.0042768	-0.11274
2022-10-28	3FR-19-43-AREA-B1 to B3-2	4.46664	0.0888984	0.466945	0.00598335	-0.496562
2022-10-28	3FR-19-43-AREA-B1 to B3-3	3.83522	0.0707228	0.516081	0.00445852	-0.339071
2022-10-28	3FR-19-43-AREA-B1 to B3-4	2.40905	0.0435466	0.601249	0.00442569	0.319572
2022-10-28	3FR-19-43-AREA-B1 to B3-5	2.49307	0.0577142	0.594623	0.0060168	-0.207186
2022-10-28	3FR-19-43-AREA-B1 to B3-6	2.69648	0.0541295	0.585078	0.00496164	-0.194817
2022-10-28	3FR-19-43-AREA-B1 to B3-7	2.57187	0.0576165	0.590535	0.00663362	-0.301834
2022-10-28	3FR-19-43-AREA-B1 to B3-8	2.4283	0.0436088	0.613753	0.00643431	0.280662
2022-10-28	3FR-19-43-AREA-B1 to B3-9	2.74054	0.0505448	0.599433	0.00573188	0.250059
2022-10-28	3FR-19-43-AREA-B1 to B3-10	2.49176	0.047302	0.600803	0.0044368	0.0613406
2022-10-28	3FR-19-43-AREA-B1 to B3-11	2.65657	0.0483838	0.603093	0.00481357	0.104714
2022-10-28	3FR-19-43-AREA-B1 to B3-12	5.23107	0.109071	0.411486	0.00688217	-0.631766
2022-10-28	3FR-19-43-AREA-B1 to B3-13	2.97186	0.0584601	0.581092	0.00672051	-0.0333566
2022-10-28	3FR-19-43-AREA-B1 to B3-14	2.90672	0.0527431	0.592127	0.00475447	0.115081
2022-10-28	3FR-19-43-AREA-B1 to B3-15	4.0507	0.0780104	0.511865	0.00421529	-0.0971006
2022-10-28	3FR-19-43-AREA-B1 to B3-16	3.38145	0.0669429	0.548471	0.00492635	-0.0107229
2022-10-28	3FR-19-43-AREA-B1 to B3-17	3.78601	0.0849934	0.514672	0.00883313	-0.309858
2022-10-28	3FR-19-43-AREA-B1 to B3-18	3.15223	0.0583326	0.567497	0.00431115	-0.0109521
2022-10-28	3FR-19-43-AREA-B1 to B3-19	5.96069	0.115292	0.384599	0.00414026	-0.105439
2022-10-28	3FR-19-43-AREA-B1 to B3-20	2.51814	0.0507278	0.584908	0.00482729	-0.0113668
2022-10-28	3FR-19-43-AREA-B1 to B3-21	3.08606	0.0557216	0.572979	0.00471982	0.0380868
2022-10-28	3FR-19-43-AREA-B1 to B3-22	3.06319	0.0554109	0.569041	0.00817956	-0.0926293
2022-10-28	3FR-19-43-AREA-B1 to B3-23	2.9594	0.0572505	0.561775	0.0063907	0.267186
2022-10-28	3FR-19-43-AREA-B1 to B3-24	2.89212	0.0532848	0.570663	0.00712617	0.119148
2022-10-28	3FR-19-43-AREA-B1 to B3-25	2.92357	0.0553331	0.57254	0.0042907	0.00609055
2022-10-28	3FR-19-43-AREA-B1 to B3-26	3.04643	0.0553076	0.570007	0.00398035	-0.0525284
2022-10-28	3FR-19-43-AREA-B1 to B3-27	3.06463	0.0565168	0.559628	0.00488364	-0.0103412
2022-10-28	3FR-19-43-AREA-B1 to B3-28	3.35434	0.0684924	0.554441	0.00536513	-0.291633
2022-10-28	3FR-19-43-AREA-B1 to B3-29	4.30896	0.0802342	0.487702	0.00377628	-0.00432629
2022-10-28	3FR-19-43-AREA-B1 to B3-30	3.11743	0.0562734	0.571483	0.00423654	0.27307
2022-10-28	3FR-19-43-AREA-B1 to B3-31	6.68841	0.123159	0.351102	0.004568	-0.336769
2022-10-28	3FR-19-43-AREA-B1 to B3-32	2.60383	0.0507491	0.602196	0.00472757	0.0576607
2022-10-28	3FR-19-43-AREA-B1 to B3-33	2.80458	0.0543577	0.587085	0.00572362	0.163012
2022-10-28	3FR-19-43-AREA-B1 to B3-34	2.65009	0.047562	0.589769	0.00616421	0.170242
2022-10-28	3FR-19-43-AREA-B1 to B3-35	2.92382	0.0545134	0.583538	0.00510951	0.220702
2022-10-28	3FR-19-43-AREA-B1 to B3-36	2.90994	0.0584832	0.576236	0.00432327	0.015249
2022-10-28	3FR-19-43-AREA-B1 to B3-37	2.91846	0.0543608	0.575307	0.00472206	0.0854763
2022-10-28	3FR-19-43-AREA-B1 to B3-38	2.84661	0.0532096	0.566749	0.00572482	0.0257392
2022-10-28	3FR-19-43-AREA-B1 to B3-39	4.09753	0.0973102	0.492776	0.00754239	-0.493649
2022-10-28	3FR-19-43-AREA-B1 to B3-40	3.20073	0.0601408	0.565014	0.00419914	0.127742
	4FR-177
2022-09-30	4FR-177_AREA-E1 to E2-59 to 60-1	2.51524	0.0716525	0.550253	0.0181291	-0.63389
2022-09-30	4FR-177_AREA-E1 to E2-59 to 60-2	3.67617	0.0790986	0.488314	0.00596253	-0.215791
2022-09-30	4FR-177_AREA-E1 to E2-59 to 60-2-1	1.88966	0.0477118	0.571669	0.0261974	0.177789
2022-09-30	4FR-177_AREA-E1 to E2-59 to 60-3	2.48162	0.0613185	0.557582	0.010811	-0.357531
2022-09-30	4FR-177_AREA-E1 to E2-59 to 60-3-1	3.9631	0.0799019	0.479996	0.0264014	0.189785
2022-09-30	4FR-177_AREA-E1 to E2-59 to 60-4	1.64053	0.0839435	0.592847	0.0412702	-0.693236
2022-09-30	4FR-177_AREA-E1 to E2-59 to 60-5	3.92733	0.0803044	0.47	0.00852859	0.0278339
2022-09-30	4FR-177_AREA-E1 to E2-59 to 60-6	2.99968	0.0707944	0.513169	0.0144137	-0.489699
2022-09-30	4FR-177_AREA-E1 to E2-59 to 60-7	1.00793	0.0660686	0.638072	0.0591546	-0.767944
2022-09-30	4FR-177_AREA-E1 to E2-59 to 60-8	2.46409	0.0599853	0.553659	0.0160895	-0.668268
2022-09-30	4FR-177_AREA-E1 to E2-59 to 60-9	1.91364	0.0603583	0.586496	0.0254764	-0.708292
2022-09-30	4FR-177_AREA-E1 to E2-59 to 60-10	3.01055	0.0653051	0.523069	0.011044	-0.0350704
2022-09-30	4FR-177_AREA-E1 to E2-59 to 60-11	2.91866	0.0632925	0.529933	0.012019	-0.453016
2022-09-30	4FR-177_AREA-E1 to E2-59 to 60-12	2.54941	0.0562673	0.558794	0.0146552	-0.453678
2022-09-30	4FR-177_AREA-E1 to E2-59 to 60-13	3.12203	0.0687808	0.505512	0.00973299	-0.484592
2022-09-30	4FR-177_AREA-E1 to E2-59 to 60-13-1	2.90187	0.0925504	0.529285	0.0208343	-0.625057
2022-09-30	4FR-177_AREA-E1 to E2-59 to 60-14	0.561844	0.0365559	0.668396	0.0497366	-0.629073
2022-09-30	4FR-177_AREA-E1 to E2-59 to 60-15	3.03489	0.0670667	0.509479	0.0119907	-0.289091
2022-09-30	4FR-177_AREA-E1 to E2-59 to 60-16	2.29504	0.0658069	0.559038	0.0169451	-0.473589
2022-09-30	4FR-177_AREA-E1 to E2-59 to 60-17	2.02437	0.0697906	0.58456	0.0294131	-0.546251
2022-09-30	4FR-177_AREA-E1 to E2-59 to 60-18	3.107	0.0656133	0.504542	0.00617285	-0.293211
2022-09-30	4FR-177_AREA-E1 to E2-59 to 60-19	2.56832	0.0631549	0.535801	0.011881	-0.522221
2022-09-30	4FR-177_AREA-E1 to E2-59 to 60-20	2.98385	0.0613632	0.517927	0.00891626	0.00703975
2022-09-30	4FR-177_AREA-E1 to E2-59 to 60-21	2.51407	0.0807615	0.56058	0.028552	-0.754331
2022-09-30	4FR-177_AREA-E1 to E2-59 to 60-22	2.30601	0.0816801	0.566084	0.0312375	-0.500401
2022-09-30	4FR-177_AREA-E1 to E2-59 to 60-23	2.84544	0.0661166	0.524136	0.0125599	-0.42169
2022-09-30	4FR-177_AREA-E1 to E2-59 to 60-24	3.08133	0.073239	0.500644	0.0132124	-0.582616
2022-09-30	4FR-177_AREA-E1 to E2-59 to 60-25	2.69308	0.0623826	0.54151	0.0182442	-0.147873
2022-09-30	4FR-177_AREA-E1 to E2-59 to 60-26	2.21311	0.0648104	0.574409	0.0222436	-0.606155
2022-09-30	4FR-177_AREA-E1 to E2-59 to 60-27	2.97666	0.0701596	0.518682	0.0148157	-0.212074
2022-09-30	4FR-177_AREA-E1 to E2-59 to 60-28	2.41927	0.0906669	0.534364	0.0187619	-0.625004
2022-09-30	4FR-177_AREA-E1 to E2-59 to 60-29	2.73379	0.0669856	0.533385	0.0136747	-0.153282
2022-09-30	4FR-177_AREA-E1 to E2-59 to 60-30	2.45313	0.0823254	0.61779	0.0375411	-0.277776
2022-09-30	4FR-177_AREA-E1 to E2-59 to 60-31	1.13443	0.0353861	0.638301	0.0314897	-0.502666
2022-09-30	4FR-177_AREA-E1 to E2-59 to 60-32	2.74588	0.0648223	0.537098	0.00943793	-0.450728
2022-09-30	4FR-177_AREA-E1 to E2-59 to 60-33	2.88484	0.0623189	0.51686	0.0134687	-0.373587
2022-09-30	4FR-177_AREA-E1 to E2-59 to 60-33-1	0.404555	0.0201686	0.680048	0.0521288	-0.609063
2022-09-30	4FR-177_AREA-E1 to E2-59 to 60-34	2.21032	0.058705	0.562523	0.0245467	-0.356257
2022-09-30	4FR-177_AREA-E1 to E2-59 to 60-35	2.81153	0.0640749	0.529922	0.0125933	-0.332128
2022-09-30	4FR-177_AREA-E1 to E2-59 to 60-36	2.70254	0.070083	0.526389	0.0258544	-0.709195
2022-09-30	4FR-177_AREA-E1 to E2-59 to 60-37	2.92046	0.0623696	0.518397	0.0137795	-0.243145
2022-09-30	4FR-177_AREA-E1 to E2-59 to 60-38	3.17067	0.0648773	0.504422	0.00795427	-0.0426543
2022-09-30	4FR-177_AREA-E1 to E2-59 to 60-39	2.95935	0.0895887	0.502887	0.013217	-0.657144
2022-09-30	4FR-177_AREA-E1 to E2-59 to 60-40	2.17682	0.0638907	0.558932	0.0164284	-0.668177
	4FR-19-177
2022-10-28	4FR-19-177_AREA-C1 to C3-1	2.08866	0.0401578	0.593273	0.00659487	0.0153117
2022-10-28	4FR-19-177_AREA-C1 to C3-2	2.08359	0.0375347	0.594223	0.00404068	0.266314
2022-10-28	4FR-19-177_AREA-C1 to C3-3	2.24841	0.0407766	0.582716	0.00371647	0.229123
2022-10-28	4FR-19-177_AREA-C1 to C3-4	2.70688	0.049413	0.55323	0.00361727	0.170805
2022-10-28	4FR-19-177_AREA-C1 to C3-5	2.57936	0.050467	0.557256	0.00584631	0.00766629
2022-10-28	4FR-19-177_AREA-C1 to C3-6	2.0106	0.0368625	0.599879	0.00672893	0.141968
2022-10-28	4FR-19-177_AREA-C1 to C3-7	2.35328	0.0424345	0.577485	0.00406187	0.0780037
2022-10-28	4FR-19-177_AREA-C1 to C3-8	2.36885	0.0502712	0.559049	0.00902852	-0.401584
2022-10-28	4FR-19-177_AREA-C1 to C3-9	2.43777	0.0510433	0.574752	0.00639445	-0.234399
2022-10-28	4FR-19-177_AREA-C1 to C3-10	2.12306	0.0380556	0.590172	0.00348269	0.00970941
2022-10-28	4FR-19-177_AREA-C1 to C3-11	2.10507	0.041216	0.596315	0.00507963	0.0651578
2022-10-28	4FR-19-177_AREA-C1 to C3-12	2.36769	0.0437089	0.574525	0.00545142	-0.0513487
2022-10-28	4FR-19-177_AREA-C1 to C3-13	2.14976	0.0389359	0.590342	0.00508907	0.274434
2022-10-28	4FR-19-177_AREA-C1 to C3-14	2.14058	0.0391528	0.59371	0.00442257	0.23465
2022-10-28	4FR-19-177_AREA-C1 to C3-15	2.20467	0.0413959	0.587507	0.00569456	0.00721004
2022-10-28	4FR-19-177_AREA-C1 to C3-16	2.0655	0.040485	0.601782	0.00574595	0.0383436
2022-10-28	4FR-19-177_AREA-C1 to C3-17	2.27701	0.0403527	0.578486	0.00700211	0.155305
2022-10-28	4FR-19-177_AREA-C1 to C3-18	1.95397	0.0360391	0.608469	0.00544993	0.203607
2022-10-28	4FR-19-177_AREA-C1 to C3-19	2.50138	0.0443671	0.582715	0.00347907	0.143295
2022-10-28	4FR-19-177_AREA-C1 to C3-20	2.06145	0.0372334	0.593939	0.00447586	0.00505768
2022-10-28	4FR-19-177_AREA-C1 to C3-21	2.07668	0.0404861	0.590434	0.00813905	-0.111036
2022-10-28	4FR-19-177_AREA-C1 to C3-22	2.74332	0.0505186	0.560301	0.00450093	-0.176048
2022-10-28	4FR-19-177_AREA-C1 to C3-23	2.20729	0.042616	0.58375	0.00884245	-0.102368
2022-10-28	4FR-19-177_AREA-C1 to C3-24	2.08595	0.0374697	0.594723	0.00391255	0.23499
2022-10-28	4FR-19-177_AREA-C1 to C3-25	1.98031	0.0375238	0.605239	0.00639497	-0.00352443
2022-10-28	4FR-19-177_AREA-C1 to C3-26	3.2746	0.0768795	0.523687	0.0103175	0.741852
2022-10-28	4FR-19-177_AREA-C1 to C3-26-1	3.95243	0.0863249	0.471195	0.00538362	-0.373378
2022-10-28	4FR-19-177_AREA-C1 to C3-27	2.38165	0.0559009	0.574999	0.0270597	-0.076147
2022-10-28	4FR-19-177_AREA-C1 to C3-28	1.95625	0.0380814	0.612294	0.00871512	-0.127471
2022-10-28	4FR-19-177_AREA-C1 to C3-29	1.9843	0.040096	0.606193	0.0141802	-0.0840847
2022-10-28	4FR-19-177_AREA-C1 to C3-30	2.79823	0.056403	0.547428	0.00676561	-0.186772
2022-10-28	4FR-19-177_AREA-C1 to C3-31	3.85509	0.0817152	0.472723	0.00540595	-0.321597
2022-10-28	4FR-19-177_AREA-C1 to C3-32	2.02296	0.0470815	0.596431	0.00858631	-0.436992
2022-10-28	4FR-19-177_AREA-C1 to C3-33	2.09704	0.0405838	0.596746	0.00550669	-0.351914
2022-10-28	4FR-19-177_AREA-C1 to C3-34	1.75928	0.032885	0.615966	0.00791633	0.00383805
2022-10-28	4FR-19-177_AREA-C1 to C3-35	2.66172	0.0480935	0.553281	0.00726668	0.0718484
2022-10-28	4FR-19-177_AREA-C1 to C3-36	4.1165	0.0841632	0.470464	0.0083499	-0.223819
2022-10-28	4FR-19-177_AREA-C1 to C3-37	1.82989	0.0353124	0.610615	0.00738031	0.0860233
2022-10-28	4FR-19-177_AREA-C1 to C3-38	2.75197	0.0627704	0.537223	0.0094637	-0.134286
2022-10-28	4FR-19-177_AREA-C1 to C3-39	3.6365	0.0810745	0.48066	0.0102529	-0.227608
2022-10-28	4FR-19-177_AREA-C1 to C3-40	3.7735	0.0756049	0.486916	0.00607587	-0.435852

## Sheet: 3
Date	Sample	Final Data (WC-1 corrected)
dd/mm/yyyy		corr 238/206	1SE prop	ROM 207/206 corr	1SE	err corr
2022-08-29	NIST_614 - 1	1.35428	0.0256489	0.870774	0.004273	0.261307
2022-08-29	NIST_614 - 2	1.31081	0.0247714	0.872933	0.00634343	0.432281
2022-08-29	NIST_614 - 3	1.32237	0.0250141	0.871169	0.00691434	0.315085
2022-08-29	NIST_614 - 4	1.34458	0.0253419	0.871611	0.00607496	0.390611
2022-08-29	NIST_614 - 5	1.34444	0.0254101	0.871426	0.00731894	0.368327
2022-08-29	NIST_614 - 6	1.35609	0.0256221	0.870803	0.00620566	0.42113
2022-08-29	NIST_614 - 7	1.34234	0.0253702	0.868387	0.00587527	0.392291
2022-08-29	NIST_614 - 8	1.35044	0.0254893	0.86995	0.0059828	0.385124
2022-08-29	NIST_614 - 9	1.35186	0.0255837	0.869023	0.00623301	0.400983
2022-08-29	NIST_614 - 10	1.33803	0.0252843	0.870323	0.00571409	0.301774
2022-08-29	NIST_614 - 11	1.39562	0.0264144	0.87044	0.00607315	0.402283
2022-08-29	NIST_614 - 12	1.39741	0.0263478	0.87038	0.00591554	0.239255
2022-08-29	NIST_614 - 13	1.34704	0.0254049	0.87165	0.00568824	0.402666
2022-08-29	NIST_614 - 14	1.34805	0.0254589	0.869951	0.00556544	0.374103
2022-08-29	NIST_614 - 15	1.33977	0.0252891	0.87099	0.00594293	0.450633
2022-08-29	NIST_614 - 16	1.37244	0.0259545	0.869002	0.00677634	0.384099
2022-08-29	NIST_614 - 17	1.348	0.0255392	0.869293	0.00659632	0.367365
2022-08-29	NIST_614 - 18	1.38683	0.0262463	0.872687	0.00752112	0.357322
2022-08-29	NIST_614 - 19	1.38646	0.0262849	0.873695	0.00758154	0.354195
2022-08-29	NIST_614 - 20	1.38217	0.0260896	0.871336	0.00744479	0.309488
2022-08-29	NIST_614 - 21	1.38253	0.0261711	0.870516	0.00792983	0.383828
2022-08-29	NIST_614 - 22	1.34079	0.025396	0.870736	0.00772959	0.281748
2022-08-29	NIST_614 - 23	1.34113	0.0253679	0.871493	0.00740449	0.276296
2022-08-29	NIST_614 - 24	1.36885	0.0258898	0.872661	0.00722662	0.382662
2022-09-01	NIST_614 - 25	1.38691	0.0269528	0.869956	0.00317837	0.305211
2022-09-01	NIST_614 - 26	1.35311	0.0262094	0.870505	0.00603556	0.463551
2022-09-01	NIST_614 - 27	1.36917	0.0265853	0.87317	0.00618856	0.409342
2022-09-01	NIST_614 - 28	1.37983	0.0267961	0.870219	0.00593958	0.277604
2022-09-01	NIST_614 - 29	1.40505	0.027258	0.873068	0.00618088	0.344863
2022-09-01	NIST_614 - 30	1.39031	0.0269537	0.870217	0.00757568	0.349171
2022-09-01	NIST_614 - 31	1.38821	0.0268972	0.868952	0.00664082	0.377091
2022-09-01	NIST_614 - 32	1.37702	0.0267267	0.868356	0.0064498	0.414359
2022-09-01	NIST_614 - 33	1.3468	0.0261211	0.870802	0.00590836	0.326712
2022-09-01	NIST_614 - 34	1.32598	0.025717	0.870976	0.00720089	0.425063
2022-09-01	NIST_614 - 35	1.37327	0.0266649	0.871889	0.00736406	0.466199
2022-09-01	NIST_614 - 36	1.40034	0.0271934	0.870506	0.00643228	0.370496
2022-09-01	NIST_614 - 37	1.39293	0.0270501	0.870518	0.00679996	0.379016
2022-09-01	NIST_614 - 38	1.38971	0.0269394	0.869064	0.00643773	0.301292
2022-09-01	NIST_614 - 39	1.39114	0.0269721	0.873202	0.00662042	0.43035
2022-09-01	NIST_614 - 40	1.39657	0.0271126	0.868922	0.00734682	0.428038
2022-09-01	NIST_614 - 41	1.36492	0.0264521	0.870456	0.00830016	0.377498
2022-09-01	NIST_614 - 42	1.36152	0.0264123	0.87189	0.00686808	0.290624
2022-09-01	NIST_614 - 43	1.37351	0.0266115	0.868723	0.0062879	0.429716
2022-09-01	NIST_614 - 44	1.37343	0.0266662	0.873175	0.00723705	0.395482
2022-09-01	NIST_614 - 45	1.35953	0.0263333	0.871686	0.00623715	0.37557
2022-09-01	NIST_614 - 46	1.36795	0.0264965	0.873203	0.00671778	0.344755
2022-09-01	NIST_614 - 47	1.39401	0.0270711	0.867463	0.006365	0.390775
2022-09-01	NIST_614 - 48	1.38131	0.0268229	0.870869	0.00728671	0.284483
2022-09-01	NIST_614 - 49	1.38992	0.0269635	0.871329	0.00682915	0.279837
2022-09-01	NIST_614 - 50	1.37414	0.0267133	0.870649	0.00692368	0.358602
2022-09-01	NIST_614 - 51	1.36785	0.0265824	0.871837	0.00675553	0.45752
2022-09-30	NIST_614 - 52	1.42228	0.0256899	0.869001	0.00350565	0.399805
2022-09-30	NIST_614 - 53	1.36815	0.0246261	0.871923	0.00579789	0.353916
2022-09-30	NIST_614 - 54	1.38158	0.0249029	0.871597	0.00588002	0.487128
2022-09-30	NIST_614 - 55	1.39803	0.0252394	0.86792	0.0056597	0.430897
2022-09-30	NIST_614 - 56	1.39693	0.0252232	0.867095	0.00560737	0.413815
2022-09-30	NIST_614 - 57	1.40013	0.025236	0.872357	0.00497007	0.393114
2022-09-30	NIST_614 - 58	1.38586	0.0250126	0.87343	0.00643814	0.487231
2022-09-30	NIST_614 - 59	1.39336	0.0251374	0.871797	0.00641138	0.5635
2022-09-30	NIST_614 - 60	1.39271	0.0252164	0.871411	0.00602824	0.443419
2022-09-30	NIST_614 - 61	1.38933	0.0250561	0.874426	0.00619122	0.439354
2022-09-30	NIST_614 - 62	1.38893	0.025057	0.868525	0.00667258	0.493296
2022-09-30	NIST_614 - 63	1.39947	0.0252537	0.872973	0.00559038	0.531508
2022-09-30	NIST_614 - 64	1.39506	0.0251932	0.86982	0.00726246	0.335233
2022-09-30	NIST_614 - 65	1.40072	0.0253008	0.87012	0.00648477	0.3634
2022-09-30	NIST_614 - 66	1.39053	0.0250668	0.874043	0.00633976	0.521012
2022-09-30	NIST_614 - 67	1.39887	0.025245	0.870318	0.0063089	0.504338
2022-09-30	NIST_614 - 68	1.38522	0.0250104	0.872152	0.0060558	0.524219
2022-09-30	NIST_614 - 69	1.382	0.0249513	0.86662	0.00578989	0.426622
2022-09-30	NIST_614 - 70	1.39221	0.0250875	0.871506	0.00590921	0.4483
2022-09-30	NIST_614 - 71	1.39542	0.0252457	0.872107	0.00730318	0.551792
2022-09-30	NIST_614 - 72	1.38601	0.0250032	0.872405	0.00685822	0.535208
2022-09-30	NIST_614 - 73	1.42114	0.0256783	0.867745	0.00663228	0.400276
2022-09-30	NIST_614 - 74	1.39148	0.0251413	0.871219	0.0074708	0.570624
2022-09-30	NIST_614 - 75	1.38761	0.0250439	0.870116	0.00558665	0.422955
2022-09-30	NIST_614 - 76	1.38556	0.0250122	0.869375	0.00658099	0.533748
2022-10-05	NIST_614 - 77	1.36352	0.0249402	0.870547	0.00524989	0.470603
2022-10-05	NIST_614 - 78	1.35701	0.0247737	0.869471	0.00564281	0.682851
2022-10-05	NIST_614 - 79	1.35852	0.0248379	0.868985	0.00566609	0.327735
2022-10-05	NIST_614 - 80	1.36826	0.0249709	0.869202	0.00511875	0.335884
2022-10-05	NIST_614 - 81	1.36435	0.0249213	0.869368	0.00511405	0.337811
2022-10-05	NIST_614 - 82	1.35468	0.0246981	0.869827	0.00541652	0.349227
2022-10-05	NIST_614 - 83	1.36106	0.0248144	0.87188	0.00621029	0.36431
2022-10-05	NIST_614 - 84	1.36479	0.0248758	0.874298	0.00612624	0.249578
2022-10-05	NIST_614 - 85	1.35776	0.0247633	0.873076	0.00654138	0.302215
2022-10-05	NIST_614 - 86	1.36175	0.0248484	0.871346	0.00666632	0.349424
2022-10-28	NIST_614 - 87	1.38685	0.0233961	0.874104	0.00413844	0.406481
2022-10-28	NIST_614 - 88	1.37154	0.023222	0.869706	0.00598128	0.34106
2022-10-28	NIST_614 - 89	1.39034	0.0234717	0.871512	0.00531464	0.338029
2022-10-28	NIST_614 - 90	1.39521	0.0235564	0.872017	0.0052497	0.400448
2022-10-28	NIST_614 - 91	1.3975	0.0235866	0.871258	0.00435487	0.279179
2022-10-28	NIST_614 - 92	1.38852	0.0234377	0.868758	0.00526987	0.441996
2022-10-28	NIST_614 - 93	1.39345	0.0234905	0.873991	0.0050505	0.445384
2022-10-28	NIST_614 - 94	1.38013	0.0233721	0.871221	0.00492258	0.26213
2022-10-28	NIST_614 - 95	1.39415	0.023572	0.867917	0.00523456	0.289461
2022-10-28	NIST_614 - 96	1.38016	0.0232787	0.868905	0.00531376	0.406437
2022-10-28	NIST_614 - 97	1.38069	0.023305	0.871167	0.0053325	0.357015
2022-10-28	NIST_614 - 98	1.37581	0.0232283	0.871791	0.00513816	0.316049
2022-10-28	NIST_614 - 99	1.37944	0.0232903	0.867599	0.00550082	0.29947
2022-10-28	NIST_614 - 100	1.39306	0.0234989	0.871434	0.00545251	0.275207
2022-10-28	NIST_614 - 101	1.38906	0.0233731	0.867599	0.00540557	0.269773
2022-10-28	NIST_614 - 102	1.39232	0.0234954	0.870479	0.00602105	0.426211
2022-10-28	NIST_614 - 103	1.38072	0.02321	0.87183	0.0060151	0.368124
2022-10-28	NIST_614 - 104	1.3848	0.0233722	0.865688	0.00504144	0.350555
2022-10-28	NIST_614 - 105	1.39861	0.023603	0.871741	0.00576329	0.371186
2022-10-28	NIST_614 - 106	1.39026	0.0234596	0.870362	0.00605204	0.301236
2022-10-28	NIST_614 - 107	1.38777	0.0234197	0.868901	0.00637162	0.325913
2022-10-28	NIST_614 - 108	1.38607	0.0233496	0.87023	0.00595126	0.161465
2022-10-28	NIST_614 - 109	1.38012	0.0232996	0.872642	0.00674564	0.337574
2022-10-28	NIST_614 - 110	1.38313	0.0233083	0.871411	0.00621203	0.276226
2022-10-28	NIST_614 - 111	1.39168	0.0235198	0.873635	0.00603201	0.42641
2022-10-28	NIST_614 - 112	1.39314	0.023491	0.872555	0.00585408	0.28314
2022-10-28	NIST_614 - 113	1.38125	0.0233159	0.869921	0.00636314	0.389134
2022-10-28	NIST_614 - 114	1.38527	0.0234397	0.872469	0.0054354	0.360533
2022-10-28	NIST_614 - 115	1.38779	0.0234293	0.87236	0.00566405	0.415094
2022-08-29	WC_1-1	21.3689	0.410742	0.125169	0.00285558	0.17044
2022-08-29	WC_1-2	20.4445	0.393381	0.148811	0.00271132	0.114176
2022-08-29	WC_1-3	21.8229	0.418751	0.108603	0.00165094	0.112465
2022-08-29	WC_1-4	21.5328	0.412285	0.133166	0.00262778	0.0809062
2022-08-29	WC_1-5	23.4523	0.444793	0.117894	0.00147789	0.179897
2022-08-29	WC_1-6	21.8967	0.417578	0.152768	0.00210885	0.068679
2022-08-29	WC_1-7	22.6852	0.436331	0.125839	0.00106092	-0.15099
2022-08-29	WC_1-8	21.4165	0.40881	0.127592	0.000988962	0.143934
2022-08-29	WC_1-9	22.1503	0.419017	0.133619	0.00125993	0.138347
2022-08-29	WC_1-10	22.7515	0.436062	0.133465	0.00144456	-0.160451
2022-08-29	WC_1-11	23.5263	0.452746	0.123381	0.0011177	0.287501
2022-08-29	WC_1-12	23.0758	0.436907	0.117216	0.000988424	0.0538387
2022-08-29	WC_1-13	22.6962	0.43084	0.133738	0.00125945	0.199133
2022-08-29	WC_1-14	23.2959	0.443552	0.126084	0.00144204	0.17868
2022-08-29	WC_1-15	22.6949	0.434442	0.122585	0.00148919	-0.0157273
2022-08-29	WC_1-16	22.39	0.425659	0.119582	0.000872218	0.0584674
2022-08-29	WC_1-17	23.0044	0.44276	0.126343	0.00124995	0.250953
2022-08-29	WC_1-18	23.1709	0.444269	0.120856	0.00111294	-0.0355955
2022-08-29	WC_1-19	24.3184	0.463082	0.118749	0.00107827	0.282073
2022-08-29	WC_1-20	20.958	0.397492	0.16959	0.00155986	0.363694
2022-08-29	WC_1-21	21.7663	0.414762	0.118068	0.000874472	-0.00457955
2022-08-29	WC_1-22	21.1074	0.402578	0.133793	0.00191179	0.128202
2022-08-29	WC_1-23	21.7735	0.413683	0.123541	0.0009023	-0.00896078
2022-08-29	WC_1-24	21.2529	0.404283	0.143487	0.00240717	0.0733181
2022-08-29	WC_1-25	22.2462	0.422873	0.124778	0.00119347	0.061886
2022-08-29	WC_1-26	22.9703	0.44457	0.117727	0.00169284	0.0978681
2022-08-29	WC_1-27	22.9292	0.435516	0.119228	0.00100872	0.110501
2022-08-29	WC_1-28	22.3121	0.423727	0.122246	0.00137375	0.049439
2022-08-29	WC_1-29	23.1353	0.44236	0.109775	0.00120546	0.149635
2022-08-29	WC_1-30	21.9868	0.426867	0.142321	0.00122931	-0.385258
2022-08-29	WC_1-31	23.7488	0.451979	0.106786	0.000883213	0.261407
2022-08-29	WC_1-32	22.9319	0.436659	0.122954	0.000994126	0.0656095
2022-08-29	WC_1-33	22.0659	0.418676	0.140182	0.00147493	0.267829
2022-08-29	WC_1-34	23.7227	0.451789	0.108171	0.00112953	0.174482
2022-08-29	WC_1-35	21.2806	0.421639	0.13944	0.00158693	-0.452257
2022-08-29	WC_1-36	23.4166	0.447228	0.116336	0.00162171	-0.185903
2022-09-01	WC_1-37	22.0565	0.431193	0.134418	0.000897609	0.199267
2022-09-01	WC_1-38	22.4709	0.437334	0.118377	0.000764079	0.126293
2022-09-01	WC_1-39	21.7922	0.479938	0.125403	0.00374018	-0.712348
2022-09-01	WC_1-40	23.3974	0.454564	0.118325	0.000867796	0.353949
2022-09-01	WC_1-41	23.7701	0.467096	0.0952187	0.000706647	0.0296823
2022-09-01	WC_1-42	23.244	0.454297	0.111382	0.000857658	-0.127504
2022-09-01	WC_1-43	23.1659	0.451537	0.116925	0.00080053	0.0388063
2022-09-01	WC_1-44	23.6104	0.460411	0.0870616	0.000783337	-0.102747
2022-09-01	WC_1-45	22.9087	0.449272	0.123008	0.00103398	0.0245403
2022-09-01	WC_1-46	23.9438	0.46599	0.106896	0.000784134	0.308108
2022-09-01	WC_1-47	23.5558	0.459353	0.117564	0.000714475	0.266195
2022-09-01	WC_1-48	23.3867	0.454691	0.115102	0.000799942	0.254842
2022-09-01	WC_1-49	22.7247	0.443465	0.10775	0.000666936	0.16715
2022-09-01	WC_1-50	24.1569	0.470668	0.0719591	0.000674642	0.229161
2022-09-01	WC_1-51	23.4439	0.456172	0.105438	0.00085012	0.355594
2022-09-01	WC_1-52	22.653	0.440326	0.116547	0.000720315	0.278006
2022-09-01	WC_1-53	22.1919	0.432642	0.0993157	0.000991213	0.208531
2022-09-01	WC_1-54	23.882	0.465434	0.100935	0.000682885	0.217743
2022-09-01	WC_1-55	23.3919	0.460032	0.121121	0.000820121	-0.0766575
2022-09-01	WC_1-56	23.3875	0.455572	0.104431	0.000946259	-0.332446
2022-09-01	WC_1-57	22.6935	0.441166	0.128235	0.000882658	0.31347
2022-09-01	WC_1-58	23.8098	0.465419	0.102344	0.001089	-0.49514
2022-09-01	WC_1-59	21.0144	0.410112	0.147612	0.00104443	0.279565
2022-09-01	WC_1-60	22.5599	0.438741	0.0995108	0.000666646	0.103442
2022-09-01	WC_1-61	22.7812	0.442739	0.12561	0.000897493	0.319725
2022-09-01	WC_1-62	24.4534	0.477791	0.0720266	0.000827069	0.440631
2022-09-01	WC_1-63	23.04	0.448441	0.103422	0.000562586	0.394575
2022-09-01	WC_1-64	21.8831	0.427358	0.127253	0.000757563	0.153595
2022-09-01	WC_1-65	22.4907	0.439354	0.121163	0.000926962	0.270403
2022-09-01	WC_1-66	21.973	0.427202	0.130293	0.000937758	0.227437
2022-09-01	WC_1-67	22.2621	0.436931	0.129274	0.00106403	-0.0873154
2022-09-01	WC_1-68	22.317	0.435109	0.123453	0.000808052	0.223445
2022-09-01	WC_1-69	23.2974	0.453787	0.107347	0.000731954	0.307007
2022-09-01	WC_1-70	23.2012	0.45137	0.121982	0.000953119	0.263714
2022-09-01	WC_1-71	23.0859	0.451557	0.104935	0.000918299	0.137219
2022-09-01	WC_1-72	22.6885	0.446817	0.112588	0.00104736	-0.0712072
2022-09-01	WC_1-73	21.7273	0.423901	0.13499	0.00128947	-0.1796
2022-09-01	WC_1-74	21.6971	0.427086	0.130985	0.000802535	-0.0880542
2022-09-30	WC_1-75	22.949	0.413936	0.106658	0.000860807	-0.150278
2022-09-30	WC_1-76	22.3396	0.405499	0.125024	0.000793224	0.073161
2022-09-30	WC_1-77	22.5404	0.411826	0.118277	0.00108088	0.00804638
2022-09-30	WC_1-78	22.185	0.406124	0.120126	0.000878303	0.0920715
2022-09-30	WC_1-79	23.233	0.422299	0.102343	0.00116124	0.0497711
2022-09-30	WC_1-80	22.5167	0.427628	0.114844	0.00272468	-0.407682
2022-09-30	WC_1-81	21.9936	0.402844	0.149005	0.00223648	-0.330708
2022-09-30	WC_1-82	23.6564	0.430147	0.116255	0.000872896	0.30532
2022-09-30	WC_1-83	22.8946	0.413801	0.125937	0.00134209	0.25179
2022-09-30	WC_1-84	23.3982	0.426384	0.113728	0.00105085	0.0402255
2022-09-30	WC_1-85	23.241	0.424886	0.124088	0.00128528	0.0968719
2022-09-30	WC_1-86	24.7185	0.452491	0.0680628	0.000783335	0.0586103
2022-09-30	WC_1-87	23.6299	0.429765	0.0912319	0.000856376	0.151608
2022-09-30	WC_1-88	23.6047	0.427743	0.111404	0.00114983	0.0628775
2022-09-30	WC_1-89	23.561	0.428884	0.11433	0.00115665	-0.109353
2022-09-30	WC_1-90	22.7597	0.416077	0.116778	0.00106518	-0.0803056
2022-09-30	WC_1-91	22.4508	0.428373	0.113014	0.00415215	-0.673561
2022-09-30	WC_1-92	22.6403	0.424424	0.118543	0.00234248	-0.578782
2022-09-30	WC_1-93	22.8579	0.416269	0.125715	0.000858044	-0.0387461
2022-09-30	WC_1-94	23.1946	0.423696	0.121162	0.00114552	0.185097
2022-09-30	WC_1-95	22.085	0.402063	0.133986	0.0010196	0.135246
2022-09-30	WC_1-96	22.9244	0.418584	0.119753	0.00103019	0.195999
2022-09-30	WC_1-97	23.2051	0.420353	0.119696	0.00143607	-0.0648217
2022-09-30	WC_1-98	22.4899	0.409057	0.118837	0.00192501	-0.0977664
2022-09-30	WC_1-99	21.1663	0.392907	0.139273	0.00263389	-0.436882
2022-09-30	WC_1-100	22.5367	0.412173	0.118812	0.00101926	0.0635154
2022-09-30	WC_1-101	22.168	0.403979	0.118079	0.00103928	0.357266
2022-09-30	WC_1-102	22.2881	0.404219	0.117926	0.00160252	0.0222062
2022-09-30	WC_1-103	19.9532	0.362073	0.159477	0.0014033	0.344642
2022-10-05	WC_1-104	22.8586	0.41881	0.106498	0.000922395	0.000448612
2022-10-05	WC_1-105	23.5482	0.432278	0.10011	0.000742082	0.0375197
2022-10-05	WC_1-106	23.1156	0.438014	0.117105	0.00413937	-0.887757
2022-10-05	WC_1-107	22.6694	0.414405	0.117312	0.000806967	0.248165
2022-10-05	WC_1-108	23.9401	0.43873	0.106876	0.000901263	0.25525
2022-10-05	WC_1-109	23.3643	0.432239	0.117948	0.00149768	0.0559066
2022-10-05	WC_1-110	23.6866	0.434186	0.103699	0.000798689	0.262832
2022-10-05	WC_1-111	23.238	0.428864	0.10616	0.0010023	0.0306882
2022-10-05	WC_1-112	23.7372	0.435286	0.100436	0.000844429	0.245676
2022-10-05	WC_1-113	23.428	0.581014	0.100139	0.00222864	0.300306
2022-10-05	WC_1-114	23.0478	0.424647	0.102351	0.000947838	-0.119019
2022-10-05	WC_1-115	22.9449	0.420837	0.111461	0.00188002	-0.338599
2022-10-05	WC_1-116	22.1658	0.40945	0.125061	0.00218204	0.0181736
2022-10-05	WC_1-117	22.212	0.409325	0.115916	0.000847443	-0.0298104
2022-10-05	WC_1-118	20.9785	0.386948	0.148603	0.000962772	-0.0182012
2022-10-05	WC_1-119	22.907	0.421536	0.11	0.00109722	0.0592772
2022-10-05	WC_1-120	22.8916	0.420037	0.114654	0.00109892	0.0540297
2022-10-05	WC_1-121	21.9285	0.40574	0.125393	0.0017089	-0.231099
2022-10-28	WC_1-122	21.727	0.371088	0.136468	0.00120787	0.186991
2022-10-28	WC_1-123	21.8992	0.371741	0.137197	0.00111395	0.203114
2022-10-28	WC_1-124	22.5371	0.383314	0.130777	0.00107757	0.0986154
2022-10-28	WC_1-125	23.3009	0.395058	0.106227	0.000823746	0.319452
2022-10-28	WC_1-126	23.3146	0.395731	0.115254	0.00094627	0.14007
2022-10-28	WC_1-127	22.1387	0.375411	0.131351	0.00131097	0.055414
2022-10-28	WC_1-128	22.9745	0.391736	0.120929	0.00139337	0.245707
2022-10-28	WC_1-129	23.2446	0.395868	0.111073	0.000804138	0.204706
2022-10-28	WC_1-130	22.2528	0.380853	0.128613	0.000974095	-0.0982512
2022-10-28	WC_1-131	22.3612	0.385819	0.133844	0.00168492	-0.53133
2022-10-28	WC_1-132	23.8955	0.403782	0.105536	0.00105014	0.0990731
2022-10-28	WC_1-133	22.2364	0.375127	0.140991	0.00138124	0.0118283
2022-10-28	WC_1-134	23.1697	0.390384	0.125372	0.00136315	0.0776842
2022-10-28	WC_1-135	22.5834	0.386774	0.117022	0.000998545	0.481409
2022-10-28	WC_1-136	22.163	0.377941	0.127486	0.000981338	0.0605009
2022-10-28	WC_1-137	22.7259	0.387136	0.121508	0.00102927	0.154212
2022-10-28	WC_1-138	22.4755	0.380975	0.124291	0.00108879	0.12142
2022-10-28	WC_1-139	23.2297	0.408172	0.0986666	0.00210171	0.023237
2022-10-28	WC_1-140	24.21	0.409845	0.070695	0.00120064	0.163891
2022-10-28	WC_1-141	23.1167	0.39274	0.0981615	0.00219319	0.0846937
2022-10-28	WC_1-142	21.2416	0.359081	0.141765	0.00155562	0.30267
2022-10-28	WC_1-143	22.8325	0.391929	0.123556	0.00203028	-0.0831873
2022-10-28	WC_1-144	23.8969	0.404951	0.0995886	0.00104324	0.063598
2022-10-28	WC_1-145	23.3429	0.397131	0.111182	0.00117307	-0.0481635
2022-10-28	WC_1-146	22.7506	0.391691	0.102697	0.00196853	-0.247094
2022-10-28	WC_1-147	22.3949	0.380492	0.124138	0.00135608	0.16161
2022-10-28	WC_1-148	23.8553	0.405987	0.085629	0.000940805	0.0296123
2022-10-28	WC_1-149	22.174	0.452079	0.121474	0.00241831	-0.514407
2022-10-28	WC_1-150	22.3269	0.381518	0.122103	0.00115391	0.117407
2022-10-28	WC_1-151	22.7502	0.390085	0.124655	0.00104284	0.130645
2022-10-28	WC_1-152	21.786	0.375943	0.136945	0.00241617	-0.520845
2022-10-28	WC_1-153	22.7649	0.388923	0.124549	0.00120643	-0.0470971
2022-10-28	WC_1-154	22.8362	0.387969	0.113352	0.00134305	0.273245
2022-10-28	WC_1-155	22.9412	0.394027	0.1023	0.00115331	0.119849
2022-08-29	PDF_9B-1	15.8478	0.306535	0.187905	0.002321	0.00879751
2022-08-29	PDF_9B-2	16.0823	0.310217	0.194973	0.00399163	-0.171961
2022-08-29	PDF_9B-3	15.248	0.301829	0.236046	0.00489304	-0.478416
2022-08-29	PDF_9B-4	8.03354	0.15704	0.544092	0.00710268	-0.149424
2022-08-29	PDF_9B-5	2.78071	0.0675943	0.752607	0.0175177	-0.373471
2022-08-29	PDF_9B-6	13.6257	0.331106	0.297161	0.0105275	-0.615769
2022-08-29	PDF_9B-7	18.5861	0.352105	0.109423	0.00164207	0.201298
2022-08-29	PDF_9B-8	16.5675	0.315332	0.185466	0.00228709	-0.420957
2022-08-29	PDF_9B-9	12.921	0.249049	0.357966	0.00530446	-0.210125
2022-08-29	PDF_9B-10	14.1017	0.292576	0.282329	0.00941993	-0.832002
2022-08-29	PDF_9B-11	15.131	0.294973	0.253428	0.00581631	0.0814769
2022-08-29	PDF_9B-12	15.4794	0.304068	0.229177	0.00696326	-0.296486
2022-08-29	PDF_9B-13	2.78451	0.128612	0.717522	0.045901	-0.899183
2022-08-29	PDF_9B-14	18.3713	0.353952	0.120975	0.00236929	-0.161411
2022-08-29	PDF_9B-15	12.7328	0.309193	0.336646	0.0123257	-0.779438
2022-08-29	PDF_9B-16	14.3122	0.29111	0.281712	0.00529024	-0.85551
2022-08-29	PDF_9B-17	19.3116	0.365232	0.0989056	0.00117663	0.164752
2022-08-29	PDF_9B-18	14.6432	0.305665	0.264879	0.007291	-0.780739
2022-08-29	PDF_9B-19	14.1233	0.404889	0.311418	0.0204433	-0.775141
2022-08-29	PDF_9B-20	15.5137	0.345925	0.237364	0.00859463	-0.888535
2022-09-01	PDF_9B-21	16.5265	0.336631	0.19879	0.00431559	-0.54698
2022-09-01	PDF_9B-22	16.6326	0.326248	0.202674	0.00311028	-0.426423
2022-09-01	PDF_9B-23	8.28186	0.169278	0.537146	0.00538717	-0.543739
2022-09-01	PDF_9B-24	1.85149	0.0373232	0.783112	0.00469471	0.0338669
2022-09-01	PDF_9B-25	1.77694	0.0461355	0.799037	0.0181183	-0.23186
2022-09-01	PDF_9B-26	5.03947	0.10933	0.655645	0.00526159	-0.307113
2022-09-01	PDF_9B-27	17.8949	0.348501	0.128906	0.00117187	-0.0869739
2022-09-01	PDF_9B-28	16.7338	0.33122	0.190961	0.00260332	-0.744657
2022-09-01	PDF_9B-29	4.39239	0.179573	0.682585	0.041474	-0.954609
2022-09-01	PDF_9B-30	16.3642	0.323437	0.199758	0.00202718	-0.0260997
2022-09-01	PDF_9B-31	18.6583	0.364577	0.109561	0.000777882	-0.0943118
2022-09-01	PDF_9B-32	0.973565	0.0273289	0.816091	0.0241652	-0.552144
2022-09-01	PDF_9B-33	1.30754	0.0355423	0.810238	0.0254648	-0.531047
2022-09-01	PDF_9B-34	3.94452	0.0822482	0.70272	0.00409034	-0.120098
2022-09-01	PDF_9B-35	4.63573	0.0937787	0.68079	0.00585194	-0.0537956
2022-09-01	PDF_9B-36	17.197	0.336722	0.166377	0.00286056	-0.755717
2022-09-01	PDF_9B-37	9.65395	0.489762	0.420179	0.0357084	-0.948586
2022-09-01	PDF_9B-38	15.6475	0.329428	0.199409	0.00526625	-0.447136
2022-09-30	PDF_9B-39	17.016	0.3117	0.172059	0.00450673	-0.553799
2022-09-30	PDF_9B-40	16.6474	0.313462	0.177851	0.00504859	-0.749787
2022-09-30	PDF_9B-41	6.02824	0.204222	0.616394	0.0320306	-0.953419
2022-09-30	PDF_9B-42	2.25108	0.0527273	0.766398	0.00709377	-0.258886
2022-09-30	PDF_9B-43	15.1992	0.303986	0.256677	0.0102418	-0.876199
2022-09-30	PDF_9B-44	18.7716	0.338963	0.11406	0.00217971	0.00299546
2022-09-30	PDF_9B-45	2.16463	0.0440392	0.773191	0.00555572	0.0344504
2022-09-30	PDF_9B-46	1.51908	0.0304486	0.801054	0.0104489	-0.120138
2022-09-30	PDF_9B-47	10.763	0.271586	0.440624	0.017138	-0.850044
2022-09-30	PDF_9B-48	16.814	0.310653	0.19017	0.00489415	-0.447514
2022-09-30	PDF_9B-49	18.3285	0.332926	0.122761	0.00146694	-0.0499809
2022-09-30	PDF_9B-50	19.5507	0.353987	0.0822545	0.000754177	0.0652025
2022-09-30	PDF_9B-51	15.8943	0.306683	0.214993	0.0066964	-0.742814
2022-09-30	PDF_9B-52	15.9162	0.291628	0.21969	0.00419732	-0.49505
2022-09-30	PDF_9B-53	12.1916	0.291614	0.38889	0.00972673	-0.552172
2022-09-30	PDF_9B-54	3.53837	0.0698464	0.715553	0.00738151	-0.178074
2022-09-30	PDF_9B-55	4.00578	0.0762502	0.699292	0.00627288	-0.0237326
2022-09-30	PDF_9B-56	16.7076	0.308945	0.178285	0.00415121	-0.469631
2022-09-30	PDF_9B-57	18.989	0.345131	0.100149	0.000952976	0.146435
2022-09-30	PDF_9B-58	2.18337	0.0563376	0.768966	0.0081748	-0.534919
2022-09-30	PDF_9B-59	1.70459	0.0334789	0.796503	0.0111935	0.137778
2022-09-30	PDF_9B-60	15.0752	0.278581	0.254597	0.00275693	-0.556702
2022-09-30	PDF_9B-61	17.0112	0.309735	0.170313	0.00189879	-0.00852845
2022-09-30	PDF_9B-62	16.7653	0.307264	0.181076	0.00337333	-0.168865
2022-09-30	PDF_9B-63	15.453	0.283879	0.218829	0.00370509	-0.396732
2022-10-05	PDF_9B-64	18.6756	0.344328	0.119864	0.00377427	0.0967736
2022-10-05	PDF_9B-65	18.3093	0.33612	0.123426	0.00265156	-0.207751
2022-10-05	PDF_9B-66	17.9244	0.330621	0.140582	0.00246684	-0.169003
2022-10-05	PDF_9B-67	14.0675	0.289585	0.288629	0.00772201	-0.371091
2022-10-05	PDF_9B-68	9.21	0.198793	0.501876	0.0102755	-0.556812
2022-10-05	PDF_9B-69	16.7337	0.336137	0.188657	0.00688777	-0.744685
2022-10-05	PDF_9B-70	18.2523	0.342077	0.126638	0.0028779	0.0749859
2022-10-05	PDF_9B-71	15.4075	0.311544	0.22963	0.00902482	-0.813713
2022-10-05	PDF_9B-72	16.8232	0.316518	0.183483	0.00288876	-0.5314
2022-10-05	PDF_9B-73	18.0629	0.333278	0.119753	0.00191157	-0.00283787
2022-08-29	JT-1	19.2549	0.982558	0.816928	0.0617898	0.175555
2022-08-29	JT-2	37.1121	2.20968	0.903446	0.0926929	0.0393997
2022-08-29	JT-3	98.1391	5.1673	0.691983	0.0532054	0.259074
2022-08-29	JT-4	19.6574	0.857447	0.790144	0.0488978	0.228078
2022-08-29	JT-5	128.138	5.02258	0.635151	0.0351309	0.0974262
2022-08-29	JT-6	28.867	1.38877	0.792045	0.0465247	-0.0741003
2022-08-29	JT-7	109.18	4.06866	0.594009	0.029249	0.315131
2022-08-29	JT-8	133.014	7.11443	0.545455	0.0353102	0.339434
2022-08-29	JT-9	28.0126	0.774449	0.818904	0.027549	0.255654
2022-08-29	JT-10	7.35102	0.945653	0.789549	0.145416	0.0112729
2022-08-29	JT-11	0.120032	0.00697491	0.853613	0.0333683	0.138399
2022-08-29	JT-12	74.6439	2.78303	0.778548	0.0410559	0.129591
2022-08-29	JT-13	37.8956	1.71601	0.732429	0.0435553	0.176117
2022-08-29	JT-14	84.6237	3.25973	0.683584	0.0337998	0.206328
2022-08-29	JT-15	97.8376	3.31082	0.707643	0.0443201	0.201747
2022-08-29	JT-16	63.2104	2.45275	0.7911	0.0409968	0.460793
2022-08-29	JT-17	103.227	4.34758	0.599072	0.0360169	0.181165
2022-08-29	JT-18	51.5105	1.42164	0.789823	0.0273024	0.059922
2022-08-29	JT-19	47.5212	1.96301	0.75447	0.0512258	0.163476
2022-09-01	JT-20	21.1061	0.642268	0.773641	0.034197	0.622099
2022-09-01	JT-21	360.925	10.0418	0.238813	0.0161712	0.209338
2022-09-01	JT-22	401.047	11.5611	0.0755334	0.00840212	0.346587
2022-09-01	JT-23	221.154	6.24753	0.4409	0.0192486	0.578738
2022-09-01	JT-24	172.84	5.58898	0.456363	0.0243491	0.350464
2022-09-01	JT-25	183.782	5.6295	0.462317	0.0201963	0.643021
2022-09-01	JT-26	402.923	11.5832	0.121233	0.0119635	0.100611
2022-09-01	JT-27	136.562	4.2634	0.589067	0.023356	0.492942
2022-09-01	JT-28	7.61233	0.224288	0.741399	0.0264852	-0.183762
2022-09-01	JT-29	169.628	5.34601	0.522416	0.0201247	0.328303
2022-09-01	JT-30	128.94	12.24	0.446198	0.0694164	-0.0474686
2022-09-01	JT-31	335.348	11.7328	0.350083	0.0235113	0.970426
2022-09-01	JT-32	468.209	11.59	0.0673021	0.00504081	0.289559
2022-09-01	JT-33	10.8304	0.651211	0.759067	0.0620518	-0.0164972
2022-09-01	JT-34	330.754	10.1938	0.271908	0.0171867	0.255317
2022-09-01	JT-35	3.97652	0.215664	0.759712	0.0622424	-0.140869
2022-09-01	JT-36	54.8439	3.20175	0.760038	0.0580306	0.582047
2022-09-01	JT-37	309.59	13.7618	0.256	0.0238849	0.631103
2022-09-30	JT-38	54.8527	1.61443	0.745499	0.0312625	-0.00913722
2022-09-30	JT-39	305.983	11.9622	0.356386	0.023348	0.877687
2022-09-30	JT-40	54.0202	3.14694	0.660098	0.0492185	0.240578
2022-09-30	JT-41	189.585	6.18969	0.489974	0.0246919	0.414232
2022-09-30	JT-42	259.365	11.6622	0.346544	0.0362506	-0.254842
2022-09-30	JT-43	11.8864	0.561012	0.760242	0.0500738	-0.152919
2022-09-30	JT-44	64.0352	3.14826	0.670398	0.0524485	-0.0704322
2022-09-30	JT-45	332.612	10.1083	0.296025	0.0179499	0.227653
2022-09-30	JT-46	17.7506	1.3989	0.724229	0.0801299	-0.145213
2022-09-30	JT-47	29.3132	1.02827	0.680651	0.0262597	-0.171192
2022-09-30	JT-48	82.3765	3.3353	0.508865	0.0326838	-0.0149155
2022-09-30	JT-49	10.6569	1.17299	0.691566	0.106291	-0.293428
2022-09-30	JT-50	5.03418	0.199311	0.763979	0.0446525	-0.0730283
2022-09-30	JT-51	239.568	7.16332	0.424224	0.0233965	0.191083
2022-09-30	JT-52	314.825	13.5908	0.31798	0.0291317	0.0174368
2022-09-30	JT-53	297.904	13.8133	0.302131	0.0270143	0.146774
2022-09-30	JT-54	10.8097	0.428204	0.745545	0.047938	-0.0268196
2022-09-30	JT-55	127.818	5.5217	0.583376	0.0421972	0.415073
2022-09-30	JT-56	399.744	10.2405	0.144865	0.00761943	0.0633725
2022-09-30	JT-57	264.546	8.93088	0.377504	0.0210054	0.843705
2022-09-30	JT-58	62.2472	4.85324	0.70921	0.070157	-0.144351
2022-09-30	JT-59	188.813	12.8301	0.458275	0.054957	-0.235726
2022-09-30	JT-60	375.638	10.489	0.23053	0.0146157	0.457428
2022-09-30	JT-61	128.228	4.07479	0.566287	0.0269759	0.810712
2022-09-30	JT-62	367.836	12.5977	0.239487	0.0161799	0.892463
2022-10-05	JT-63	267.317	7.62979	0.381336	0.0201471	0.0649212
2022-10-05	JT-64	40.8353	2.08686	0.745964	0.0523134	0.213105
2022-10-05	JT-65	59.4315	2.57876	0.653401	0.0422005	-0.121312
2022-10-05	JT-66	1.35291	0.0428844	0.7825	0.0277807	-0.172465
2022-10-05	JT-67	10.5373	0.412246	0.751702	0.0555066	-0.16353
2022-10-05	JT-68	117.322	3.46399	0.633948	0.0289269	0.466338
2022-10-05	JT-69	14.7451	0.774526	0.727289	0.0496662	0.0374041
2022-10-05	JT-70	50.8317	2.07792	0.789432	0.0447623	0.272588
2022-10-05	JT-71	4.43417	0.131872	0.774815	0.0344946	-0.0866588
2022-10-05	JT-72	94.0775	4.02577	0.679035	0.0372148	0.0218779
2022-10-28	JT-73	127.449	5.0318	0.665107	0.0471377	-0.0357447
2022-10-28	JT-74	12.6217	0.47008	0.74436	0.0337712	0.147717
2022-10-28	JT-75	43.9407	1.53581	0.730337	0.0493856	0.224367
2022-10-28	JT-76	185.5	6.18704	0.53398	0.0295049	0.128124
2022-10-28	JT-77	158.01	5.42532	0.639268	0.0413145	0.278319
2022-10-28	JT-78	213.056	7.35394	0.506596	0.0344706	0.292165
2022-10-28	JT-79	105.076	3.6239	0.672357	0.0287591	0.212749
2022-10-28	JT-80	38.7603	2.72798	0.730002	0.0537728	0.168993
2022-10-28	JT-81	311.954	7.4864	0.339462	0.0162925	-0.058328
2022-10-28	JT-82	174.728	5.2262	0.5393	0.0213154	0.256542
2022-10-28	JT-83	112.37	4.59103	0.660552	0.0369751	0.266752
2022-10-28	JT-84	23.591	1.10741	0.728723	0.050512	-0.194711
2022-10-28	JT-85	59.8956	3.1734	0.647929	0.0518758	0.422838
2022-10-28	JT-86	86.1899	10.2941	0.439624	0.0660904	0.0228103
2022-10-28	JT-87	55.1669	2.24603	0.693353	0.0420514	0.217968
2022-10-28	JT-88	155.186	6.47592	0.59466	0.0482752	0.0254084
2022-10-28	JT-89	119.201	4.45504	0.63889	0.0387185	0.674575
2022-10-28	JT-90	103.231	4.09649	0.640784	0.0385713	0.285452
2022-10-28	JT-91	93.8675	3.89421	0.72804	0.0486183	0.268498
2022-08-29	AUG-B6-1	77.5908	1.98844	0.404782	0.0249842	-0.114484
2022-08-29	AUG-B6-2	29.8037	1.21543	0.695097	0.0529227	0.170702
2022-08-29	AUG-B6-3	46.5202	1.61111	0.654438	0.043894	0.0327989
2022-08-29	AUG-B6-4	69.8874	1.85371	0.455884	0.0171136	0.0526675
2022-08-29	AUG-B6-5	118.099	2.63939	0.253186	0.011142	-0.264473
2022-08-29	AUG-B6-6	106.126	2.36258	0.299013	0.0107937	-0.332226
2022-08-29	AUG-B6-7	146.209	2.85193	0.0949067	0.00577181	0.0019677
2022-08-29	AUG-B6-8	86.5482	1.96988	0.374315	0.0118042	-0.313798
2022-08-29	AUG-B6-9	125.606	2.71787	0.205292	0.00798213	-0.0165901
2022-08-29	AUG-B6-10	106.504	3.2041	0.294866	0.0247193	-0.623076
2022-08-29	AUG-B6-11	128.997	3.00963	0.160846	0.00576781	0.20829
2022-08-29	AUG-B6-12	73.3737	2.1175	0.453561	0.0193354	0.0873731
2022-08-29	AUG-B6-13	61.9294	2.22667	0.539166	0.0256721	0.233926
2022-08-29	AUG-B6-14	141.93	2.76538	0.100572	0.00361155	0.100359
2022-08-29	AUG-B6-15	93.8078	1.93529	0.317821	0.00896288	0.0779031
2022-08-29	AUG-B6-16	108.627	3.69755	0.222379	0.00886862	0.105502
2022-08-29	AUG-B6-17	151.593	2.97789	0.0870473	0.00861932	0.185946
2022-08-29	AUG-B6-18	125.158	2.51258	0.195091	0.00653097	-0.0392654
2022-08-29	AUG-B6-19	97.1634	2.37626	0.362508	0.0158689	-0.107898
2022-08-29	AUG-B6-20	45.1555	2.0568	0.554464	0.0321228	0.575213
2022-09-01	AUG-B6-21	142.334	2.84533	0.118456	0.00381327	-0.00281149
2022-09-01	AUG-B6-22	10.7934	0.425991	0.772803	0.0370316	0.0874054
2022-09-01	AUG-B6-23	132.733	2.88736	0.176407	0.00851002	-0.117374
2022-09-01	AUG-B6-24	90.8767	2.1257	0.366384	0.00893494	-0.195091
2022-09-01	AUG-B6-25	93.4076	2.54683	0.374402	0.0257117	0.171135
2022-09-01	AUG-B6-26	58.198	2.11485	0.506903	0.030828	-0.0955191
2022-09-01	AUG-B6-27	109.355	3.34283	0.262794	0.0110135	0.0860866
2022-09-01	AUG-B6-28	102.006	2.21714	0.333645	0.0133494	0.0449564
2022-09-01	AUG-B6-29	10.5874	0.339363	0.814152	0.0356234	0.0760135
2022-09-01	AUG-B6-30	91.0163	3.12538	0.327155	0.0146711	0.183253
2022-09-01	AUG-B6-31	111.46	3.64504	0.216065	0.0113565	0.279595
2022-09-01	AUG-B6-32	46.2749	1.05947	0.564944	0.00751465	0.0468645
2022-09-01	AUG-B6-33	118.837	2.58489	0.243424	0.00782323	-0.285205
2022-09-01	AUG-B6-34	52.4055	2.3573	0.589802	0.0395136	0.081578
2022-09-01	AUG-B6-35	33.7852	1.84763	0.539625	0.0278592	0.149858
2022-09-01	AUG-B6-36	38.3847	1.65847	0.579787	0.032098	0.127776
2022-09-01	AUG-B6-37	90.81	2.29663	0.372143	0.015216	0.0190333
2022-09-30	AUG-B6-38	108.751	2.72511	0.294271	0.0144946	-0.573617
2022-09-30	AUG-B6-39	70.0033	2.10958	0.37804	0.0191288	0.33742
2022-09-30	AUG-B6-40	131.332	3.11511	0.12037	0.0119508	-0.0156413
2022-09-30	AUG-B6-41	45.7182	1.08006	0.597159	0.0182364	-0.372879
2022-09-30	AUG-B6-42	104.567	2.29013	0.308532	0.0111059	0.0774192
2022-09-30	AUG-B6-43	94.7063	3.00006	0.334964	0.0236499	0.108038
2022-09-30	AUG-B6-44	84.4603	1.91091	0.423963	0.0181029	-0.0203441
2022-09-30	AUG-B6-45	59.6559	1.53118	0.554969	0.0226479	0.136558
2022-09-30	AUG-B6-46	137.577	3.26916	0.165115	0.0151919	0.0617014
2022-09-30	AUG-B6-47	89.2811	2.6477	0.416255	0.0258809	-0.0468979
2022-09-30	AUG-B6-48	87.8019	1.74423	0.370715	0.0100554	-0.0707222
2022-09-30	AUG-B6-49	117.31	2.42641	0.261617	0.0129246	-0.0737297
2022-09-30	AUG-B6-50	151.04	2.929	0.0784431	0.00393096	0.0759976
2022-09-30	AUG-B6-51	80.2587	2.45391	0.435194	0.0242849	-0.368182
2022-09-30	AUG-B6-52	51.4426	2.09191	0.54519	0.0357129	0.122079
2022-09-30	AUG-B6-53	100.764	2.53258	0.343655	0.0216645	-0.270245
2022-09-30	AUG-B6-54	101.524	2.34086	0.332545	0.0143911	0.0582494
2022-09-30	AUG-B6-55	4.05152	0.235748	0.86069	0.0796124	0.807043
2022-09-30	AUG-B6-56	79.6337	3.69921	0.324841	0.0300663	-0.0964664
2022-09-30	AUG-B6-57	37.8769	1.03903	0.652448	0.0234777	0.28894
2022-09-30	AUG-B6-58	120.904	2.54186	0.234589	0.0102912	0.0696597
2022-09-30	AUG-B6-59	48.4113	2.22417	0.664812	0.0837507	0.181629
2022-09-30	AUG-B6-60	56.8316	1.93425	0.515775	0.0221033	0.225613
2022-09-30	AUG-B6-61	114.787	3.20259	0.197092	0.0235402	0.0313652
2022-09-30	AUG-B6-62	134.591	3.0042	0.108362	0.00778123	0.153422
2022-09-30	AUG-B6-63	128.207	3.29003	0.197196	0.0131695	0.0767003
2022-10-05	AUG-B6-64	96.0933	2.57857	0.376593	0.0187896	-0.0426635
2022-10-05	AUG-B6-65	121	2.36914	0.192335	0.00748377	0.0785293
2022-10-05	AUG-B6-66	112.819	2.11224	0.201431	0.00348831	0.0245679
2022-10-05	AUG-B6-67	136.036	3.04904	0.153469	0.0136872	0.0279144
2022-10-05	AUG-B6-68	35.1879	2.27596	0.583499	0.053362	0.0685449
2022-10-05	AUG-B6-69	67.5683	2.05492	0.469423	0.0227546	-0.483457
2022-10-05	AUG-B6-70	148.43	3.74465	0.169598	0.0162234	0.137933
2022-10-05	AUG-B6-71	154.537	3.51957	0.132427	0.00590433	0.0994267
2022-10-05	AUG-B6-72	120.76	2.7949	0.2028	0.012075	0.0809193
2022-10-05	AUG-B6-73	42.7065	2.3935	0.574571	0.0607002	0.123428
2022-10-28	AUG-B6-74	33.5418	3.04116	0.685887	0.111483	-0.0896898
2022-10-28	AUG-B6-75	143.123	2.58006	0.113592	0.00386086	0.040433
2022-10-28	AUG-B6-76	130.903	2.41224	0.149128	0.00545065	-0.0298777
2022-10-28	AUG-B6-77	137.375	2.50811	0.125328	0.00560157	0.00426926
2022-10-28	AUG-B6-78	145.471	2.70003	0.1008	0.0031326	0.0771702
2022-10-28	AUG-B6-79	129.731	2.59562	0.1787	0.00649473	0.170563
2022-10-28	AUG-B6-80	86.8394	2.27922	0.432948	0.0162443	0.471684
2022-10-28	AUG-B6-81	134.204	2.79349	0.109816	0.00553758	0.127929
2022-10-28	AUG-B6-82	61.5599	2.63158	0.544818	0.0443945	-0.234076
2022-10-28	AUG-B6-83	118.619	2.59528	0.23486	0.00931741	-0.0378554
2022-10-28	AUG-B6-84	93.5091	2.16521	0.343743	0.0107393	0.223804
2022-10-28	AUG-B6-85	77.281	2.57229	0.492569	0.0359781	0.0972184
2022-10-28	AUG-B6-86	124.544	2.80199	0.205155	0.00933734	0.125003
2022-10-28	AUG-B6-87	77.2192	2.64923	0.462994	0.025274	0.2354
2022-10-28	AUG-B6-88	139.158	2.58644	0.0997163	0.00326024	0.014818
2022-10-28	AUG-B6-89	102.052	2.28512	0.346376	0.0205359	0.0397537
2022-10-28	AUG-B6-90	109.726	2.50166	0.259404	0.00851899	0.222779
2022-10-28	AUG-B6-91	97.2154	3.28458	0.362547	0.0234199	0.293987
2022-10-28	AUG-B6-92	124.524	2.62871	0.203815	0.00605715	0.0595502
2022-10-28	AUG-B6-93	117.966	2.56201	0.233626	0.0108852	-0.0158497
2022-08-29	ASH-15-D-1	48.8519	3.11898	0.7603	0.0653913	0.572845
2022-08-29	ASH-15-D-2	251.361	9.97904	0.808904	0.046778	0.0726036
2022-08-29	ASH-15-D-3	243.077	13.1199	0.717607	0.0536349	0.200106
2022-08-29	ASH-15-D-4	42.4542	1.08647	0.855963	0.0248013	0.269279
2022-08-29	ASH-15-D-5	9.2266	0.247576	0.88248	0.0239126	0.280788
2022-08-29	ASH-15-D-6	302.46	12.6919	0.764695	0.045198	0.0960266
2022-08-29	ASH-15-D-7	91.5912	5.24129	0.813024	0.0545236	0.163522
2022-08-29	ASH-15-D-8	233.628	10.5395	0.709249	0.0430653	0.137935
2022-08-29	ASH-15-D-9	83.5117	3.09167	0.81724	0.0411413	0.441608
2022-08-29	ASH-15-D-10	228.748	11.1912	0.711191	0.0434126	0.1472
2022-08-29	ASH-15-D-11	272.291	19.0348	0.672311	0.054971	0.0836086
2022-08-29	ASH-15-D-12	55.5054	2.50449	0.797942	0.0450449	0.188597
2022-08-29	ASH-15-D-13	116.567	5.73946	0.762102	0.0495327	0.195648
2022-08-29	ASH-15-D-14	369.223	10.0901	0.751059	0.0299759	0.0326073
2022-08-29	ASH-15-D-15	237.211	7.80022	0.851265	0.0494356	0.150343
2022-08-29	ASH-15-D-16	283.812	10.0083	0.755765	0.0386575	0.113309
2022-08-29	ASH-15-D-17	555.096	19.7636	0.651065	0.0298569	0.245565
2022-08-29	ASH-15-D-18	62.2311	5.12197	0.88271	0.105142	-0.0582027
2022-08-29	ASH-15-D-19	43.1491	3.55192	0.829482	0.0925674	0.117197
2022-09-01	ASH-15-D-20	1534.48	48.2719	0.321304	0.018722	0.197354
2022-09-01	ASH-15-D-21	205.675	18.4431	0.81852	0.0947404	0.0360288
2022-09-01	ASH-15-D-22	1631	54.9807	0.259502	0.0194454	0.505106
2022-09-01	ASH-15-D-23	1416.98	70.1036	0.291865	0.0439938	0.0135708
2022-09-01	ASH-15-D-24	277.159	8.50219	0.800443	0.0291911	0.237348
2022-09-01	ASH-15-D-25	963.227	31.425	0.531531	0.0248063	0.643403
2022-09-01	ASH-15-D-26	411.283	39.9177	0.684991	0.0956872	0.0561453
2022-09-01	ASH-15-D-27	848.032	33.5879	0.691848	0.0377592	0.779031
2022-09-01	ASH-15-D-28	1911.32	54.5287	0.177797	0.0127949	-0.0643448
2022-09-01	ASH-15-D-29	1694.78	84.3927	0.241586	0.0288153	0.426442
2022-09-01	ASH-15-D-30	1193.92	47.5143	0.42344	0.0288714	0.8456
2022-09-01	ASH-15-D-31	1128.92	65.576	0.358778	0.0412768	0.567428
2022-09-01	ASH-15-D-32	696.948	17.786	0.579757	0.0189823	0.503909
2022-09-01	ASH-15-D-33	1656.31	55.394	0.193744	0.0177318	0.736527
2022-09-01	ASH-15-D-34	1904.61	60.4536	0.147721	0.0127081	0.404789
2022-09-01	ASH-15-D-35	1015.16	39.3823	0.54066	0.0308559	0.777781
2022-09-01	ASH-15-D-36	46.4023	2.16057	0.813877	0.0505789	0.0713503
2022-09-30	ASH-15-D-37	1408.78	52.9089	0.401861	0.0274846	0.711845
2022-09-30	ASH-15-D-38	929.428	33.2879	0.546032	0.0338062	0.76697
2022-09-30	ASH-15-D-39	1605.96	163	0.246051	0.0301163	0.405329
2022-09-30	ASH-15-D-40	788.052	22.6034	0.598811	0.0369438	0.0513205
2022-09-30	ASH-15-D-41	237.946	8.87337	0.760333	0.0340252	0.296982
2022-09-30	ASH-15-D-42	914.778	24.0396	0.532018	0.0170502	0.474072
2022-09-30	ASH-15-D-43	1887.19	61.3308	0.198495	0.0166947	0.962224
2022-09-30	ASH-15-D-44	1022.1	41.8847	0.482287	0.0354244	0.277433
2022-09-30	ASH-15-D-45	548.938	27.5227	0.691854	0.0582389	-0.0117767
2022-09-30	ASH-15-D-46	1563.42	63.965	0.362709	0.0480352	0.532798
2022-09-30	ASH-15-D-47	1473.36	94.6423	0.325996	0.044941	0.172616
2022-09-30	ASH-15-D-48	1574.11	88.3573	0.312471	0.0253308	0.15858
2022-09-30	ASH-15-D-49	256.481	21.6257	0.769501	0.0780839	0.656402
2022-09-30	ASH-15-D-50	648.347	18.0147	0.64322	0.0226435	0.321115
2022-09-30	ASH-15-D-51	1688.99	64.787	0.236077	0.0183911	0.779251
2022-09-30	ASH-15-D-52	1263.08	83.2432	0.640723	0.0636229	0.63761
2022-09-30	ASH-15-D-53	699.575	20.5943	0.563676	0.0275211	0.236678
2022-09-30	ASH-15-D-54	1139.45	37.4699	0.460179	0.0274278	0.973937
2022-09-30	ASH-15-D-55	2111.43	61.059	0.128945	0.0102458	0.209478
2022-09-30	ASH-15-D-56	1467.3	97.9425	0.29724	0.0454588	0.0512022
2022-09-30	ASH-15-D-57	1397.78	60.9855	0.306625	0.0255612	0.379066
2022-09-30	ASH-15-D-58	685.615	35.205	0.519294	0.0372584	0.990193
2022-09-30	ASH-15-D-59	95.3906	12.5034	0.790111	0.155068	0.112421
2022-09-30	ASH-15-D-60	1510.67	47.1358	0.295065	0.0173051	0.880538
2022-09-30	ASH-15-D-61	1550.9	47.7008	0.311722	0.0172917	0.441992
2022-10-05	ASH-15-D-62	783.162	23.2659	0.597939	0.0279104	0.0928646
2022-10-05	ASH-15-D-63	1074.41	132.094	0.366495	0.0609294	0.084237
2022-10-05	ASH-15-D-64	1015.61	62.7658	0.345024	0.0293138	0.635548
2022-10-05	ASH-15-D-65	801.596	47.1764	0.526404	0.056694	0.306283
2022-10-05	ASH-15-D-66	600.172	64.8529	0.577202	0.101288	0.118484
2022-10-05	ASH-15-D-67	806.312	66.4106	1.01931	0.251418	-0.0109074
2022-10-05	ASH-15-D-68	944.562	42.7076	0.542919	0.0554954	0.0654216
2022-10-05	ASH-15-D-69	605.233	26.8632	0.700672	0.0720376	0.0771972
2022-10-05	ASH-15-D-70	538.977	53.3358	0.600487	0.070947	0.22022
2022-10-05	ASH-15-D-71	1206.51	44.2375	0.390422	0.0227138	0.248066
2022-10-28	ASH-15-D-72	78.8142	2.41228	0.836661	0.0319742	0.049443
2022-10-28	ASH-15-D-73	204.217	9.59716	0.764241	0.0560737	0.113838
2022-10-28	ASH-15-D-74	455.003	32.6482	0.625498	0.0506314	0.251319
2022-10-28	ASH-15-D-75	693.46	19.4348	0.656659	0.024456	0.22446
2022-10-28	ASH-15-D-76	32.6802	1.77908	0.856729	0.0672225	0.279666
2022-10-28	ASH-15-D-77	58.9615	2.13746	0.836696	0.0375644	0.0298864
2022-10-28	ASH-15-D-78	509.156	27.6423	0.591903	0.0358314	0.334019
2022-10-28	ASH-15-D-79	591.528	21.0742	0.63724	0.0346934	0.180863
2022-10-28	ASH-15-D-80	274.395	10.5383	0.751894	0.0346561	0.232123
2022-10-28	ASH-15-D-81	12.2259	0.243237	0.854112	0.0126506	0.384428
2022-10-28	ASH-15-D-82	46.6113	1.05978	0.868522	0.0222034	0.15515
2022-10-28	ASH-15-D-83	628.508	21.4648	0.674525	0.0392097	0.235388
2022-10-28	ASH-15-D-84	833.749	32.1373	0.584484	0.0307822	0.659466
2022-10-28	ASH-15-D-85	367.647	12.7697	0.69104	0.0263746	0.50564
2022-10-28	ASH-15-D-86	698.141	25.8703	0.575681	0.0315718	0.301494
2022-10-28	ASH-15-D-87	980.287	30.8079	0.498479	0.0235319	0.314954
2022-10-28	ASH-15-D-88	532.3	21.4321	0.606144	0.0331859	0.519434
2022-10-28	ASH-15-D-89	316.945	12.2359	0.725048	0.0395412	0.673041
2022-10-28	ASH-15-D-90	496.996	20.7469	0.653645	0.0439149	0.327618

## Sheet: 4
Secondary standard reference materials		Reference	Age (Myr) (From literature)	Uncertainty (Myr, 2σ) (From literature)	AVG_Age (Myr) (This work)	AVG_Uncertainty (Myr, 2σ) (This work) without | with Ssys (2.5%)	n	Number of U-Pb dating sessions (This work)
ASH-15-D		Nuriel et al., 2020	2.885	0.076	2.858	0.073|0.102	90	5
JT		Guillong et al., 2020	13.7	0.037	13.62	0.4|0.5	91	5
AUG-B6		Pagel et al., 2018	42.99	0.98	41.29	0.59|1.18	93	5
					Systematic uncertainty for propagation is 2.5% (2σ)

## Sheet: 5
Morphotype	Length (L)	Width (W)	L/W	Wall thickness		Key
ES (n = 10)	1350	333	4.1	333		ES - solid, elongate structures
	589	125	4.7	125		EF - elongate, filled structures
	365	74	4.9	74		CE - elongate structures with coiled ends
	3200	600	5.3	600		EQ1 - equidimensional structures with circular to subcircular outline
	742	133	5.6	133		EQ2 - equidimensional structures with tri-radial outline
	502	68	7.4	68
	578	67	8.7	67		*low L/W due to thickened wall in a probable oblique cut
	415	37	11.2	37		**low L/W due to expanded apex in a probable oblique cut
	2500	200	12.5	200		***high L/W due to truncation of the minor axis
	988	75	13.2	75		****wall similar to those in CE
average	1123	171	7.7	171
std. deviat.	970	174	3	174
EF1 (n = 4 + 2 CE) with wall	1133	167	6.8	22
	489	167	2.9	17
	1833	636	2.9	91
	378	178	2.1	33	*
	1380	320	4.3	20
	2000	725	2.8	20
average	1202	365	4.3	34
std. deviat.	672	253	2.1	29
EF2 (n = 9) - without wall	348	141	2.5	--	**
	392	88	4.4	--
	300	100	3	--
	825	208	4	--
	400	290	1.4	--	**
	300	57	5.3	--
	894	264	3.4	--
	226	54	4.1	--
	994	205	4.8	--
average	520	156	3.7	--
std. deviat.	296	89	1.2	--
EQ1 (n = 9)	138	96	1.4	13
	370	321	1.2	24
	177	168	1.1	29
	206	173	1.2	32
	217	200	1.1	51
	233	194	1.2	50
	231	174	1.3	43
	175	133	1.3	21
	188	100	1.9	10	***
	620	530	1.2	15	****
average	283	255	1.3	29
std. deviat.	123	93	0.2	15
EQ2 (n = 5)	267	256	1	11
	255	245	1	--
	167	144	1.2	13
	545	364	1.5	18
	498	404	1.2	--
average	346	283	1.2	14
std. deviat.	166	103	0.2	4

## Sheet: 6
Morphotypes	Thin section	n	Drill-core	Depth (m)		Thin section	ES	EF	EQ1	EQ2	CE
ES (n = 10)	3FR-21-25.41-25.58	1	ALR2-DD003	25.41-25.58		GP5T/2568*		2			2
	3FR21-26.35-26.52	2	ALR2-DD003	26.35-26.52		FR-21B*			1
	GP5T/2555	7	ALR2-DD003	36.3		3FR21-25.32-25.47x		1		2
EF1&2 (n = 13)	3FR-21-25.32-25.47X	1	ALR2-DD003	25.32-25.47		3FR21-25.41-25.58	1		3	2
	25BD21-10A	2	Outcrop	P-rich interval		3FR21-26.35-26.52	2	1
	GP5T/2568*	2	Outcrop	P-rich interval		3FR-21-26.66-26.7		3	3
	3FR-21-26.35-26.52	1	ALR2-DD003	26.35-26.52		GP5T/2555 (36.3m)	7	4
	3FR-21-26.66-26.7	3	ALR2-DD003	26.66-26.7		18FR21-42.55-42.9			1	1
	GP5T/2555	4	ALR2-DD003	36.3		18FR21-42-42.28			1
EQ1 (n = 9)	18FR21-42.55-42.9	1	ALR2-DD018	42.55-42.9		25BD21-10A		2
	FR-21B*	1	Outcrop	P-rich interval		number of specimens of different morphotypes per thin section
	3FR21-25.41-25.58	3	ALR2-DD003	25.41-25.58
	3FR21-26.66-26.7	3	ALR2-DD003	26.66-26.7		Key
	18FR21-42-42.28	1	ALR2-DD018	42-42.28		ES - solid, elongate structures
EQ2 (n = 5)	3FR21-25.32-25.47X	2	ALR2-DD003	25.32-25.47		EF - elongate, filled structures
	3FR21-25.41-25.58	2	ALR2-DD003	25.41-25.58		EQ1 - equidimensional structures with circular to subcircular outline
	18FR21-42.55-42.9	1	ALR2-DD018	42.55-42.9		EQ2 - equidimensional structures with tri-radial outline
CE (n = 2)	GP5T/2568*	2	Outcrop	P-rich interval		CE - elongate structures with coiled ends
	Total	39				*Thin sections from the same sample
